# Supplementary material for: Structural basis for simvastatin-induced skeletal muscle weakness associated with type 1 ryanodine receptor T4709M mutation
Source: J Clin Invest. 2025 Dec 15;135(24):e194490. doi: 10.1172/JCI194490 (PMC12700559; doi:10.1172/JCI194490)
Supplement: Supporting data values [file jci-135-194490-s168.xlsx]

## Sheet: Fig. 4A, left
Single data points:
[Simvastatin]	Simvastatin-lactone / RyR1				Simvastatin-lactone / RyR2
(µM)	Replicate 1	Replicate 2	Replicate 3	Replicate 4	Replicate 1	Replicate 2	Replicate 3	Replicate 4
0.01	0.04	0.06	0.06	0.04	0.03	0.04	0.04	0.03
0.05	0.25	0.23	0.24	0.23	0.16	0.2	0.18	0.17
0.1	0.43	0.48	0.42	0.46	0.44	0.41	0.31	0.36
0.2	0.88	0.75	0.75	0.83	0.71	0.57	0.5	0.72
0.5	1.71	1.4	1.62	1.39	1.27	1.38	1.35	1.09
1	2.11	2.37	2.06	2.26	1.88	2.01	1.73	1.92
5	3.42	3.83	3.68	3.34	3.68	3.29	3.09	3.31
10	3.94	4.31	4.18	3.76	4.21	3.96	3.46	3.98
50	5.34	5.66	5.82	5.21	5.45	5.85	5.35	4.96
100	5.93	6.29	5.87	6.46	6.49	6.07	5.47	6.05
Binding curves:
[Simvastatin]	Simvastatin- lactone / RyR1	Simvastatin- lactone / RyR2
(µM)
0.00833333	0.0417532	0.0317405
0.01	0.0499937	0.0380228
0.012	0.0598346	0.045533
0.0144	0.0715755	0.0545043
0.01728	0.0855676	0.0652115
0.020736	0.10222	0.0779767
0.0248832	0.122006	0.0931761
0.0298598	0.145471	0.111247
0.0358318	0.173237	0.132692
0.0429982	0.206004	0.158089
0.0515978	0.244551	0.188088
0.0619174	0.289729	0.22342
0.0743008	0.342453	0.264886
0.089161	0.40367	0.313353
0.106993	0.474337	0.369733
0.128392	0.555366	0.434955
0.15407	0.647563	0.509927
0.184884	0.751561	0.595478
0.221861	0.867729	0.692296
0.266233	0.996095	0.800849
0.31948	1.13627	0.921305
0.383376	1.28738	1.05346
0.460051	1.44809	1.19669
0.552061	1.61659	1.34989
0.662474	1.79071	1.51155
0.794968	1.96807	1.67976
0.953962	2.14619	1.8524
1.14475	2.32275	2.02722
1.37371	2.49573	2.20206
1.64845	2.66353	2.37503
1.97814	2.82512	2.54461
2.37376	2.98005	2.70983
2.84852	3.12842	2.87023
3.41822	3.27087	3.02593
4.10186	3.40847	3.17754
4.92224	3.54265	3.3261
5.90668	3.67504	3.47294
7.08802	3.80738	3.61957
8.50562	3.94143	3.76754
10.2067	4.07881	3.91832
12.2481	4.2209	4.07313
14.6977	4.36877	4.23284
17.6373	4.52301	4.39786
21.1647	4.68371	4.56806
25.3977	4.85037	4.74276
30.4772	5.02194	4.92069
36.5726	5.19683	5.10012
43.8871	5.373	5.27895
52.6646	5.54814	5.45487
63.1975	5.71985	5.62557
75.837	5.88576	5.78889
91.0044	6.04377	5.943
109.205	6.19215	6.08644
131.046	6.32961	6.21826
157.256	6.45535	6.33794
188.707	6.56902	6.44542
226.448	6.67069	6.54097
271.738	6.76074	6.62515
326.085	6.83982	6.69874
391.302	6.90875	6.76261
469.563	6.96842	6.81772
563.475	7.01979	6.86501
676.17	7.06379	6.90542
811.404	7.10132	6.9398

## Sheet: Fig. 4A, right
Single data points:
[Simvastatin]	Simvastatin-acid / RyR1				Simvastatin-acid / RyR2
(µM)	Replicate 1	Replicate 2	Replicate 3	Replicate 4	Replicate 1	Replicate 2	Replicate 3	Replicate 4
0.01	0.06	0.04	0.06	0.05	0.04	0.05	0.03	0.04
0.05	0.23	0.24	0.28	0.24	0.17	0.18	0.18	0.19
0.1	0.46	0.43	0.52	0.46	0.35	0.32	0.33	0.37
0.2	0.82	0.76	0.9	0.83	0.69	0.52	0.66	0.62
0.5	1.41	1.57	1.84	1.41	1.29	1.09	1.45	1.1
1	2.34	1.94	2.12	2.49	1.54	1.99	2.03	1.81
5	3.65	3.32	3.84	3.51	3.21	2.93	3.08	3.31
10	3.85	4.21	3.91	4.5	3.66	3.27	3.86	3.41
50	5.86	5.37	5.95	5.41	4.52	4.98	5.63	5.23
100	6.49	6.08	5.97	6.57	5.53	5.13	6.24	5.91
Binding curves:
[Simvastatin]	Simvastatin- acid / RyR1	Simvastatin- acid / RyR2
(µM)
0.00833333	0.0435283	0.0324368
0.01	0.0521124	0.0388485
0.012	0.0623607	0.0465098
0.0144	0.0745835	0.0556565
0.01728	0.0891439	0.0665655
0.020736	0.106464	0.0795609
0.0248832	0.127032	0.0950198
0.0298598	0.151409	0.113378
0.0358318	0.180229	0.135135
0.0429982	0.214209	0.160859
0.0515978	0.254137	0.191189
0.0619174	0.300875	0.22683
0.0743008	0.355335	0.26855
0.089161	0.418459	0.317166
0.106993	0.49118	0.373519
0.128392	0.574372	0.438444
0.15407	0.668786	0.512723
0.184884	0.774975	0.597032
0.221861	0.89321	0.691869
0.266233	1.0234	0.797484
0.31948	1.16504	0.913807
0.383376	1.31713	1.04039
0.460051	1.47823	1.17638
0.552061	1.64647	1.32049
0.662474	1.81967	1.47109
0.794968	1.99548	1.62626
0.953962	2.17155	1.78395
1.14475	2.34573	1.9421
1.37371	2.51623	2.09885
1.64845	2.68172	2.25264
1.97814	2.84144	2.40238
2.37376	2.99521	2.54745
2.84852	3.1434	2.68776
3.41822	3.28688	2.82373
4.10186	3.42688	2.95622
4.92224	3.56496	3.08644
5.90668	3.70282	3.21586
7.08802	3.84221	3.3461
8.50562	3.98482	3.47882
10.2067	4.13214	3.61558
12.2481	4.28532	3.75778
14.6977	4.4451	3.90646
17.6373	4.61169	4.06227
21.1647	4.78474	4.22535
25.3977	4.96326	4.39524
30.4772	5.14572	4.57091
36.5726	5.33011	4.75078
43.8871	5.51405	4.93278
52.6646	5.69503	5.11452
63.1975	5.87056	5.29346
75.837	6.03834	5.46709
91.0044	6.19646	5.63312
109.205	6.34343	5.78962
131.046	6.4783	5.93512
157.256	6.60058	6.06865
188.707	6.71023	6.18971
226.448	6.80758	6.29828
271.738	6.89326	6.39467
326.085	6.96807	6.4795
391.302	7.03294	6.55357
469.563	7.08886	6.6178
563.475	7.13682	6.67316
676.17	7.17776	6.72064
811.404	7.21259	6.76118

## Sheet: Fig. 4B, left
Single data points:
[Simvastatin]	Simvastatin-lactone / WT RyR1				Simvastatin-lactone / TM				Simvastatin-lactone / BSM1				Simvastatin-lactone / BSM2				Simvastatin-lactone / BSM3
(µM)	Replicate 1	Replicate 2	Replicate 3	Replicate 4	Replicate 1	Replicate 2	Replicate 3	Replicate 4	Replicate 1	Replicate 2	Replicate 3	Replicate 4	Replicate 1	Replicate 2	Replicate 3	Replicate 4	Replicate 1	Replicate 2	Replicate 3	Replicate 4
0.01	0.04	0.06	0.05	0.06	0.06	0.07	0.06	0.07	0	0	0	0.01	0	0	0	0
0.05	0.24	0.23	0.24	0.27	0.3	0.27	0.35	0.27	0.03	0	0.03	0.03	0	0	0	0	0.24	0.23	0.25	0.24
0.1	0.48	0.4	0.51	0.44	0.51	0.56	0.52	0.63	0.05	0.07	0.06	0.05	0	0	0	0	0.49	0.4	0.43	0.51
0.2	0.84	0.74	0.76	0.94	0.93	0.99	1.05	0.94	0.1	0.14	0.08	0.14	0	0	0	0	0.83	0.75	0.88	0.79
0.5	1.59	1.41	1.64	1.55	1.88	1.67	1.87	1.71	0.31	0.26	0.24	0.29	0	0.1	0	0	1.64	1.36	1.69	1.44
1	2.28	2.04	2.38	2.15	2.58	2.39	2.35	2.57	0.57	0.51	0.54	0.46	0.1	0.1	0.1	0.1	1.93	2.34	2.37	2.07
5	3.71	3.29	3.73	3.39	4.1	3.82	3.72	3.91	2	1.78	1.94	1.63	0.3	0.4	0.4	0.3	3.11	3.34	3.14	3.51
10	3.75	4.27	3.81	4.24	4.77	4.38	4.18	4.63	2.66	2.97	2.48	2.86	0.52	0.75	0.55	0.7	3.64	3.37	3.51	3.7
50	5.73	5.24	5.54	5.19	6.31	5.91	5.82	6.16	5.39	4.93	4.72	5.13	1.78	1.99	1.74	2.05	3.94	3.75	3.9	3.73
100	5.96	6.32	5.55	6.32	6.83	6.43	6.38	6.71	6.26	5.74	5.96	5.52	2.28	2.72	2.73	2.33	3.65	4.09	3.8	4.12
Binding curves:
[Simvastatin]	Simvastatin- lactone / WT RyR1	Simvastatin- lactone / TM	Simvastatin- lactone / BSM1	Simvastatin- lactone / BSM2	Simvastatin- lactone / BSM3
(µM)
0.00833333	0.0432443	0.0535513	0.00493799	0.000687768	0.0409432
0.01	0.0517735	0.0640838	0.00592428	0.000825227	0.0490282
0.012	0.0619568	0.0766463	0.00710726	0.000990136	0.0586853
0.0144	0.0741029	0.091612	0.00852601	0.00118797	0.0702096
0.01728	0.0885728	0.109416	0.0102273	0.00142528	0.0839473
0.020736	0.105787	0.130559	0.0122672	0.00170993	0.100302
0.0248832	0.126231	0.15562	0.0147126	0.00205134	0.119742
0.0298598	0.150463	0.185253	0.0176435	0.00246077	0.142808
0.0358318	0.179117	0.220195	0.0211556	0.00295173	0.170115
0.0429982	0.212904	0.261261	0.0253629	0.00354037	0.202361
0.0515978	0.252616	0.30934	0.0304011	0.004246	0.240322
0.0619174	0.299108	0.365374	0.036432	0.0050917	0.284852
0.0743008	0.353296	0.430339	0.0436477	0.00610504	0.336869
0.089161	0.416121	0.505204	0.0522758	0.00731892	0.397332
0.106993	0.48852	0.59088	0.0625855	0.00877257	0.467214
0.128392	0.571372	0.688155	0.0748944	0.0105127	0.547451
0.15407	0.665433	0.797616	0.0895756	0.0125948	0.638884
0.184884	0.771266	0.919567	0.107066	0.015085	0.74218
0.221861	0.889151	1.05395	0.127872	0.0180616	0.857748
0.266233	1.01901	1.20025	0.152584	0.0216171	0.985648
0.31948	1.16032	1.35752	0.181876	0.0258614	1.1255
0.383376	1.31211	1.52428	0.216516	0.0309237	1.27643
0.460051	1.47291	1.69867	0.25737	0.0369565	1.43702
0.552061	1.64081	1.87849	0.305399	0.0441393	1.60532
0.662474	1.81359	2.06136	0.361654	0.0526825	1.77894
0.794968	1.98883	2.24491	0.427263	0.062833	1.95516
0.953962	2.1641	2.42699	0.503402	0.0748793	2.13107
1.14475	2.33712	2.60578	0.591266	0.0891582	2.30381
1.37371	2.50598	2.77998	0.692015	0.106061	2.4707
1.64845	2.66922	2.94884	0.80672	0.126041	2.62943
1.97814	2.82592	3.11222	0.936288	0.149621	2.77816
2.37376	2.97577	3.27051	1.08139	0.177396	2.9156
2.84852	3.11898	3.42462	1.2424	0.210041	3.04096
3.41822	3.25629	3.57581	1.41934	0.248311	3.15397
4.10186	3.38883	3.7256	1.61183	0.293033	3.25477
4.92224	3.51804	3.87564	1.81912	0.345099	3.34382
5.90668	3.6456	4.02754	2.04011	0.405439	3.42185
7.08802	3.77324	4.18276	2.27341	0.474996	3.4897
8.50562	3.90272	4.34247	2.51743	0.554671	3.54833
10.2067	4.03564	4.50743	2.77044	0.645268	3.59872
12.2481	4.17338	4.67789	3.0306	0.747413	3.64182
14.6977	4.31701	4.85353	3.29606	0.861474	3.67853
17.6373	4.46713	5.03343	3.56486	0.987468	3.7097
21.1647	4.62385	5.21612	3.83498	1.12498	3.73607
25.3977	4.78671	5.39967	4.10424	1.2731	3.75834
30.4772	4.95469	5.58185	4.37036	1.43039	3.7771
36.5726	5.12623	5.76027	4.63093	1.59492	3.79287
43.8871	5.29935	5.93258	4.88351	1.76431	3.80612
52.6646	5.47177	6.09668	5.12575	1.9359	3.81723
63.1975	5.64109	6.2508	5.35546	2.10686	3.82654
75.837	5.80497	6.39362	5.57082	2.2744	3.83434
91.0044	5.96128	6.52432	5.77043	2.43597	3.84085
109.205	6.10828	6.64254	5.95336	2.58937	3.8463
131.046	6.24464	6.74832	6.11922	2.73288	3.85085
157.256	6.36953	6.84206	6.26809	2.86528	3.85466
188.707	6.48255	6.92443	6.40045	2.98588	3.85783
226.448	6.58373	6.99625	6.51713	3.09445	3.86048
271.738	6.67344	7.05845	6.6192	3.19118	3.86269

## Sheet: Fig. 4B, right
Single data points:
[Simvastatin]	Simvastatin-acid / WT RyR1				Simvastatin-acid / TM				Simvastatin-acid / BSM1				Simvastatin-acid / BSM2				Simvastatin-acid / BSM3
(µM)	Replicate 1	Replicate 2	Replicate 3	Replicate 4	Replicate 1	Replicate 2	Replicate 3	Replicate 4	Replicate 1	Replicate 2	Replicate 3	Replicate 4	Replicate 1	Replicate 2	Replicate 3	Replicate 4	Replicate 1	Replicate 2	Replicate 3	Replicate 4
0.01	0.05	0.04	0.05	0.06	0.07	0.07	0.07	0.08	0	0	0	0	0	0	0	0
0.05	0.25	0.23	0.28	0.25	0.35	0.3	0.36	0.35	0.07	0	0	0.06	0	0	0	0	0.25	0.24	0.23	0.23
0.1	0.41	0.49	0.52	0.48	0.55	0.66	0.62	0.69	0	0.11	0.05	0.07	0	0	0	0	0.48	0.44	0.38	0.49
0.2	0.85	0.76	0.86	0.91	1.13	0.97	1.18	1.06	0.09	0.13	0.11	0.13	0	0	0	0	0.89	0.75	0.74	0.82
0.5	1.64	1.42	1.77	1.55	1.79	1.96	1.88	2.08	0.26	0.29	0.32	0.26	0.09	0	0	0.1	1.43	1.67	1.61	1.35
1	2.36	2.02	2.18	2.53	2.85	2.3	2.84	2.53	0.57	0.47	0.58	0.53	0.07	0.11	0.12	0.07	2.31	2.09	2.28	1.94
5	3.71	3.37	3.94	3.58	4.22	3.78	4.31	4.01	2.01	1.69	2.17	1.73	0.34	0.45	0.38	0.45	3.49	3.14	3.34	3.09
10	4.26	3.86	4.11	4.48	4.37	4.88	5.08	4.59	2.97	2.58	2.77	3.03	0.82	0.61	0.81	0.69	3.74	3.46	3.72	3.29
50	5.36	5.67	5.98	5.52	6.35	5.94	6.59	6.24	5.28	4.91	5.46	5.02	2.17	1.91	2.24	1.91	3.74	4.03	3.99	3.76
100	6.31	5.92	6.02	6.62	6.83	6.41	7.03	6.71	5.62	6.16	5.78	6.26	2.42	2.89	2.74	2.57	4.19	3.89	4.21	3.83
Binding curves:
[Simvastatin]	Simvastatin- acid / WT RyR1	Simvastatin- acid / TM	Simvastatin- acid / BSM1	Simvastatin- acid / BSM2	Simvastatin- acid / BSM3
(µM)
0.00833333	0.0446432	0.0615597	0.00509199	0.000758975	0.039182
0.01	0.0534472	0.0736381	0.00610906	0.000910734	0.0469249
0.012	0.0639581	0.0880318	0.00732895	0.00109283	0.0561758
0.0144	0.0764943	0.105161	0.00879198	0.00131132	0.0672189
0.01728	0.091428	0.125514	0.0105464	0.00157347	0.0803879
0.020736	0.109192	0.14965	0.01265	0.001888	0.0960727
0.0248832	0.130288	0.178208	0.0151717	0.00226538	0.114727
0.0298598	0.15529	0.211907	0.0181942	0.00271812	0.136873
0.0358318	0.18485	0.251548	0.0218161	0.00326128	0.163112
0.0429982	0.219702	0.298005	0.0261549	0.00391285	0.194124
0.0515978	0.260657	0.352217	0.0313507	0.00469444	0.230672
0.0619174	0.308596	0.415159	0.0375704	0.00563192	0.273596
0.0743008	0.364457	0.487812	0.0450121	0.00675627	0.323809
0.089161	0.429206	0.571114	0.0539108	0.00810461	0.382275
0.106993	0.503799	0.665898	0.0645442	0.00972132	0.44998
0.128392	0.589133	0.77282	0.0772401	0.0116595	0.527894
0.15407	0.685979	0.892272	0.0923835	0.0139827	0.616909
0.184884	0.794902	1.0243	0.110425	0.0167668	0.717769
0.221861	0.91618	1.16855	0.13189	0.0201022	0.830985
0.266233	1.04972	1.32417	0.157385	0.0240968	0.956744
0.31948	1.19498	1.48986	0.187609	0.028879	1.09482
0.383376	1.35095	1.66387	0.223355	0.0346015	1.24448
0.460051	1.51613	1.8441	0.265519	0.0414452	1.40448
0.552061	1.68859	2.02827	0.315096	0.0496245	1.573
0.662474	1.86606	2.21404	0.373176	0.0593922	1.74777
0.794968	2.04611	2.39924	0.440928	0.0710455	1.9261
0.953962	2.2263	2.58204	0.519574	0.0849327	2.10509
1.14475	2.40439	2.76106	0.610358	0.101459	2.2818
1.37371	2.57848	2.93549	0.714492	0.121096	2.45342
1.64845	2.74717	3.10511	0.833094	0.144382	2.61747
1.97814	2.90962	3.27024	0.967118	0.171934	2.77193
2.37376	3.06559	3.4317	1.11728	0.204445	2.9153
2.84852	3.21539	3.59068	1.28398	0.242687	3.0466
3.41822	3.35983	3.74862	1.46724	0.287502	3.16542
4.10186	3.5001	3.90706	1.66668	0.33979	3.27174
4.92224	3.63771	4.06749	1.8815	0.400487	3.36596
5.90668	3.77431	4.23121	2.11052	0.470531	3.44872
7.08802	3.91161	4.39918	2.35222	0.550809	3.52087
8.50562	4.05125	4.57191	2.60481	0.6421	3.58333
10.2067	4.19466	4.74937	2.86631	0.744997	3.63711
12.2481	4.34295	4.93095	3.13461	0.85982	3.68317
14.6977	4.49683	5.11548	3.40748	0.986526	3.72245
17.6373	4.65649	5.30127	3.6826	1.12464	3.75583
21.1647	4.82158	5.48623	3.95757	1.27317	3.78411
25.3977	4.99117	5.66809	4.22987	1.43062	3.80801
30.4772	5.1638	5.84452	4.49697	1.595	3.82815
36.5726	5.33758	6.01332	4.75628	1.76389	3.8451
43.8871	5.51032	6.17263	5.00537	1.9346	3.85934
52.6646	5.6797	6.32096	5.24198	2.10431	3.87129
63.1975	5.84344	6.45732	5.46418	2.27028	3.8813
75.837	5.99948	6.58118	5.6705	2.42999	3.88968
91.0044	6.14612	6.69245	5.85994	2.58131	3.89669
109.205	6.28208	6.79141	6.03201	2.72261	3.90256
131.046	6.40654	6.87864	6.18672	2.85273	3.90746
157.256	6.51914	6.95491	6.32451	2.97106	3.91155
188.707	6.61992	7.02114	6.44618	3.07744	3.91497
226.448	6.70925	7.07829	6.55276	3.17208	3.91782
271.738	6.78775	7.12735	6.64549	3.25552	3.9202

## Sheet: Fig. 5A
[Simvastatin]	Open probability (Po) of RyR1
(µM)	Replicate 1	Replicate 2	Replicate 3	Replicate 4	Average	SEM
w/o	0.00205	0.00124	0.00221	0.0031	0.00215	0.000381248
0.01	0.00349	0.00231	0.00311	0.00441	0.00333	0.000435966
0.1	0.00656	0.00452	0.00741	0.00522	0.0059275	0.000650607
1	0.02432	0.0112	0.01753	0.0321	0.0212875	0.00449057
10	0.04629	0.0243	0.03691	0.05523	0.0406825	0.00661874
100	0.5362	0.3621	0.4413	0.5012	0.4602	0.0381202

## Sheet: Fig. 5B
[Simvastatin]	Open probability (Po) of RyR2
(µM)	Replicate 1	Replicate 2	Replicate 3	Replicate 4	Average	SEM
w/o	0.00112	0.00231	0.00131	0.00423	0.0022425	0.000712055
0.01	0.00249	0.00334	0.00421	0.00534	0.003845	0.000609597
0.1	0.00477	0.00342	0.00935	0.0122	0.007435	0.00203296
1	0.02432	0.0132	0.01452	0.0272	0.01981	0.00349557
10	0.04629	0.0243	0.03691	0.05523	0.0406825	0.00661874
100	0.4472	0.2345	0.3782	0.4232	0.370775	0.0476228

## Sheet: Fig. 6A, left
WT - diaphragm
	Representative traces - normalized specific force
	10 Hz			120 Hz
Time (s)	Placebo	Simvastatin	Simvastatin + S107	Placebo	Simvastatin	Simvastatin + S107
0	0	0	0	0	0	0
0.001	0.000448	0.000392	-0.00172	-0.00225	-0.00039	-0.00086
0.002	0.000448	-0.00078	0.000428	-0.0009	0	0.00043
0.003	-0.00045	0.000392	-0.00043	-0.0018	-0.00039	0
0.004	0.000899	-0.00078	-0.00086	-0.0009	-0.00078	-0.00086
0.005	0	0.000392	0.000428	-0.00135	0	0
0.006	0.000899	-0.00078	0	-0.0018	-0.00078	0
0.007	0	-0.00078	0	-0.0009	0.000392	-0.00086
0.008	0.000448	-0.00039	0	-0.0018	-0.00039	0.00043
0.009	0	-0.00039	-0.00086	-0.0009	0.000392	-0.00043
0.01	-0.00045	-0.00078	-0.00086	-0.0018	-0.00078	-0.00043
0.011	0.000899	-0.00039	-0.00086	-0.00045	0	-0.00043
0.012	0	0.000392	-0.00086	-0.00135	0	-0.00086
0.013	0.000899	-0.00078	0	-0.00045	0	0
0.014	0.000448	0.000392	-0.00086	-0.0018	0	0.000858
0.015	0.000448	0	-0.00086	-0.00135	-0.00078	-0.00172
0.016	0.000448	0.000392	0	0	0.000784	-0.00086
0.017	0	-0.00157	-0.00129	-0.0018	-0.00039	0.00043
0.018	0.001349	0.000784	0	-0.0009	-0.00039	-0.00043
0.019	-0.0009	-0.00078	0	-0.0018	-0.00117	-0.00043
0.02	0.000448	-0.00078	-0.00086	-0.0009	0.000392	-0.00043
0.021	0.000899	-0.00039	0.000428	-0.00135	-0.00039	-0.00129
0.022	0.000448	0	-0.00086	-0.0009	0	0
0.023	0.000899	0.000392	-0.00043	-0.0009	0	-0.00043
0.024	-0.00045	-0.00157	-0.00043	-0.0018	-0.00039	-0.00129
0.025	0.000448	-0.00039	-0.00172	-0.00045	-0.00039	-0.00043
0.026	0.000448	-0.00118	-0.00043	-0.0018	-0.00117	-0.00043
0.027	0.000448	0.000392	0	-0.0009	-0.00039	-0.00129
0.028	0.000448	-0.00118	-0.00129	-0.0018	-0.00078	0
0.029	0	0.001174	-0.00043	-0.0009	0.000392	0.00043
0.03	0.001349	-0.00039	-0.00043	-0.0018	-0.00039	-0.00043
0.031	0	-0.00039	-0.00172	-0.00135	0.000392	0
0.032	0.001349	-0.00039	0	-0.00135	-0.00117	-0.00043
0.033	0.000899	0.000784	-0.00086	-0.0018	-0.00039	-0.00129
0.034	0.000448	-0.00039	0	0	0	0
0.035	0.001349	0	0	-0.0018	-0.00039	0
0.036	0.000448	0.000392	-0.00086	-0.00045	-0.00039	-0.00129
0.037	0.000899	0	0	-0.00135	-0.00157	0
0.038	0	0	-0.00086	-0.00135	0	-0.00172
0.039	0.001349	-0.00118	-0.00129	-0.0009	-0.00039	-0.00086
0.04	0.000899	0.000392	-0.00043	-0.00225	0.000392	0
0.041	0.000448	-0.00078	-0.00086	-0.0009	-0.00117	-0.00043
0.042	0.000448	0.000784	-0.00043	-0.0018	-0.00039	0
0.043	0	-0.00157	-0.00043	-0.00045	-0.00039	0
0.044	0.001349	0.000784	-0.00086	-0.00225	0.000392	-0.00086
0.045	0	-0.00039	-0.00043	-0.00045	0	0
0.046	0.000899	0.000784	0	-0.0018	-0.00117	0.000858
0.047	0.000448	-0.00039	-0.00129	-0.0009	0	-0.00086
0.048	0.000899	0.000392	-0.00043	-0.00135	-0.00117	-0.00043
0.049	0.001349	0	-0.00086	-0.00135	0.000392	0
0.05	0.000448	0	-0.00086	0	-0.00117	-0.00129
0.051	0.001349	0	0	-0.00135	-0.00039	-0.00043
0.052	0	-0.00039	-0.00172	0	-0.00078	-0.00043
0.053	0.000899	0.000392	-0.00086	-0.00225	0	-0.00129
0.054	0.000899	-0.00078	-0.00086	-0.0009	-0.00078	0
0.055	0.000448	0.000784	-0.00172	-0.0018	-0.00078	0
0.056	0.001349	-0.00039	0	-0.00135	-0.00078	-0.00129
0.057	-0.00045	-0.00039	-0.00086	-0.00045	-0.00039	0.000858
0.058	0.001349	-0.00118	-0.00086	-0.0018	0	-0.00086
0.059	-0.00045	0.000392	0	-0.00045	-0.00157	-0.00043
0.06	0.000448	-0.00039	-0.00043	-0.0018	0	0.001288
0.061	-0.00045	0.000392	0	-0.00045	-0.00117	-0.00086
0.062	0	-0.00039	-0.00043	-0.0018	0.000784	0
0.063	0.001798	0	-0.00172	-0.0009	-0.00039	0.00043
0.064	-0.00045	-0.00039	-0.00043	-0.0018	-0.00039	-0.00086
0.065	0.001349	0	-0.00086	-0.00135	-0.00078	-0.00129
0.066	0	0.000392	-0.00086	-0.00045	-0.00039	-0.00043
0.067	0.000899	-0.00118	0	-0.0018	-0.00039	-0.00129
0.068	0.000448	0.000392	-0.00086	-0.00045	-0.00078	-0.00043
0.069	0	-0.00039	-0.00086	-0.0018	-0.00039	0
0.07	0.000899	0.000784	0	-0.00045	-0.00117	-0.00043
0.071	0.000448	-0.00039	-0.00129	-0.00225	0	0
0.072	0.000899	0.000392	0	-0.0009	-0.00117	0.000858
0.073	0.000448	-0.00118	-0.00043	-0.0018	-0.00078	-0.00086
0.074	0	0	-0.00086	-0.00135	-0.00157	0.000858
0.075	0	-0.00039	0	-0.0009	-0.00039	0
0.076	-0.00045	0.000392	-0.00086	-0.00225	0	-0.00043
0.077	0.000899	-0.00039	-0.00086	-0.0018	-0.00078	0.00043
0.078	0	-0.00039	0.000428	-0.00225	0	-0.00043
0.079	0.000899	0	-0.00129	-0.00045	-0.00157	-0.00172
0.08	0.000448	-0.00039	-0.00043	-0.00225	0	0
0.081	0.000899	0	-0.00043	-0.00135	-0.00196	-0.00043
0.082	0.000899	-0.00039	-0.00086	-0.00225	0	-0.00086
0.083	0.000448	-0.00039	0	-0.00135	-0.00039	0.00043
0.084	0.001349	-0.00118	-0.00086	-0.00045	0	-0.00086
0.085	0	0	-0.00129	-0.0018	-0.00117	-0.00129
0.086	0.000899	-0.00078	0	0.00045	-0.00078	0.00043
0.087	0	0.000392	-0.00086	-0.00135	-0.00039	0
0.088	0.000448	-0.00039	-0.00043	-0.0009	-0.00117	-0.00043
0.089	0.000899	0	-0.00043	-0.00225	0	0
0.09	-0.00045	-0.00078	-0.00086	-0.00135	-0.00039	-0.00043
0.091	0.000899	0	-0.00043	-0.00135	0.000784	-0.00129
0.092	-0.00135	-0.00078	0	-0.0009	-0.00157	0.00043
0.093	0.000448	0	-0.00215	-0.0009	0	-0.00086
0.094	-0.00045	-0.00039	0	-0.00225	-0.00078	-0.00043
0.095	0.000448	-0.00078	-0.00043	-0.00045	0.000392	0
0.096	0.000448	0.000784	-0.00043	-0.00225	-0.00039	-0.00086
0.097	-0.00045	-0.00118	0.000428	-0.00045	-0.00117	0
0.098	0.000899	0.000392	-0.00086	-0.0009	0.000392	-0.00043
0.099	-0.00045	-0.00039	-0.00043	-0.0009	-0.00078	-0.00086
0.1	0.000899	0.000392	0	-0.0009	-0.00078	0
0.101	0.000448	-0.00078	-0.00086	-0.00135	-0.00039	-0.00043
0.102	0	0.001174	0.000428	-0.0009	0.001959	-0.00086
0.103	0.003597	0.006659	0.004726	0.004046	0.012535	0.006873
0.104	0.012139	0.021151	0.016324	0.020683	0.034078	0.02105
0.105	0.028326	0.036036	0.034368	0.038668	0.056404	0.041241
0.106	0.043614	0.053662	0.054559	0.062948	0.080298	0.065729
0.107	0.063399	0.068937	0.076469	0.083633	0.103407	0.088069
0.108	0.077338	0.084214	0.094083	0.101618	0.122601	0.104823
0.109	0.088128	0.096749	0.104823	0.115557	0.137486	0.117711
0.11	0.098471	0.106541	0.112984	0.126797	0.148844	0.122865
0.111	0.106563	0.117116	0.120288	0.140736	0.168429	0.133605
0.112	0.116005	0.127692	0.128879	0.157822	0.191146	0.153798
0.113	0.125	0.140618	0.141338	0.181654	0.218958	0.176566
0.114	0.135341	0.150019	0.153368	0.205034	0.243635	0.202343
0.115	0.143883	0.159811	0.163247	0.227967	0.26596	0.224253
0.116	0.150627	0.163728	0.169262	0.244154	0.280845	0.238858
0.117	0.154675	0.169603	0.17184	0.258541	0.296121	0.247451
0.118	0.156024	0.174304	0.174417	0.264837	0.306697	0.259049
0.119	0.159171	0.181354	0.179143	0.278325	0.326281	0.270219
0.12	0.16187	0.187229	0.184299	0.29811	0.347824	0.289121
0.121	0.169513	0.194672	0.192462	0.318342	0.367801	0.309743
0.122	0.174009	0.198197	0.195469	0.339926	0.388169	0.327785
0.123	0.176257	0.198981	0.197615	0.354764	0.401094	0.343252
0.124	0.175809	0.199372	0.198476	0.366455	0.412454	0.353562
0.125	0.172211	0.200155	0.196327	0.374997	0.422246	0.360865
0.126	0.171311	0.202506	0.197615	0.383541	0.437131	0.373753
0.127	0.170412	0.204464	0.199764	0.397928	0.452799	0.386211
0.128	0.17266	0.207989	0.200623	0.414565	0.470425	0.400819
0.129	0.174459	0.207205	0.203201	0.432102	0.484918	0.415854
0.13	0.174459	0.206815	0.201053	0.44559	0.495494	0.427024
0.131	0.17311	0.20329	0.197615	0.456831	0.505677	0.436905
0.132	0.168614	0.202114	0.195897	0.464924	0.515861	0.448503
0.133	0.166366	0.200155	0.19375	0.474367	0.529178	0.458815
0.134	0.163217	0.201722	0.194608	0.485609	0.541322	0.469985
0.135	0.162318	0.202114	0.19418	0.495951	0.553855	0.482443
0.136	0.162318	0.201722	0.191173	0.509439	0.563257	0.490176
0.137	0.16052	0.198197	0.189454	0.51933	0.572657	0.500055
0.138	0.158721	0.19428	0.185157	0.530122	0.580099	0.509078
0.139	0.153326	0.189971	0.181722	0.538666	0.591459	0.51767
0.14	0.150627	0.186837	0.180003	0.548107	0.602034	0.530128
0.141	0.146582	0.186446	0.177424	0.55755	0.614568	0.540868
0.142	0.144782	0.185271	0.176136	0.563395	0.623578	0.549891
0.143	0.144333	0.18488	0.173129	0.575985	0.630628	0.554616
0.144	0.141635	0.179395	0.167973	0.580931	0.636111	0.562777
0.145	0.140286	0.17587	0.164966	0.590374	0.64277	0.568792
0.146	0.134891	0.170779	0.161101	0.598017	0.653345	0.579103
0.147	0.131744	0.168036	0.158093	0.60746	0.662355	0.589413
0.148	0.128147	0.165686	0.157233	0.616004	0.673323	0.599294
0.149	0.125	0.165686	0.152938	0.624097	0.679981	0.608745
0.15	0.125	0.163336	0.149931	0.630841	0.687032	0.613041
0.151	0.121851	0.160203	0.146063	0.635788	0.690557	0.616908
0.152	0.120502	0.155502	0.141338	0.642532	0.696824	0.624641
0.153	0.115557	0.150019	0.139619	0.648378	0.70505	0.631944
0.154	0.112858	0.146884	0.135324	0.65692	0.713666	0.640106
0.155	0.109711	0.143359	0.133605	0.664565	0.722284	0.649988
0.156	0.106563	0.142969	0.132317	0.671309	0.727375	0.656002
0.157	0.105215	0.140618	0.128021	0.677154	0.733252	0.662446
0.158	0.101168	0.13866	0.123725	0.683	0.737559	0.667172
0.159	0.100269	0.133175	0.119858	0.688395	0.743436	0.672326
0.16	0.096671	0.12965	0.114702	0.691992	0.748919	0.67877
0.161	0.093524	0.123383	0.113414	0.699187	0.757536	0.685644
0.162	0.089477	0.121817	0.110837	0.704131	0.763803	0.691228
0.163	0.087679	0.119074	0.10783	0.711776	0.769678	0.698961
0.164	0.08633	0.118291	0.106111	0.716272	0.774379	0.704547
0.165	0.082284	0.115549	0.100525	0.721667	0.778688	0.710131
0.166	0.082733	0.112024	0.09709	0.728412	0.784171	0.717005
0.167	0.078236	0.106541	0.095371	0.734257	0.79083	0.720012
0.168	0.076439	0.101056	0.091074	0.734707	0.795138	0.726885
0.169	0.072841	0.097923	0.090216	0.739654	0.800231	0.731611
0.17	0.069693	0.095573	0.088067	0.745049	0.805322	0.735908
0.171	0.068345	0.094006	0.084202	0.749097	0.809239	0.741492
0.172	0.065647	0.090872	0.081623	0.75494	0.814332	0.748795
0.173	0.064297	0.088131	0.078187	0.760786	0.819423	0.752662
0.174	0.061151	0.083038	0.07518	0.765282	0.8253	0.757818
0.175	0.059351	0.079123	0.07389	0.76978	0.829217	0.762972
0.176	0.056654	0.07403	0.070455	0.771578	0.834308	0.766409
0.177	0.053956	0.072072	0.070025	0.775625	0.835483	0.770276
0.178	0.052158	0.070113	0.068306	0.778322	0.840184	0.77543
0.179	0.04946	0.069721	0.064439	0.782818	0.845275	0.779297
0.18	0.049009	0.066588	0.062292	0.788215	0.849193	0.786172
0.181	0.047212	0.063062	0.058855	0.792711	0.855459	0.790897
0.182	0.044964	0.059537	0.057136	0.797207	0.858201	0.794333
0.183	0.043614	0.055228	0.056278	0.800805	0.863685	0.800349
0.184	0.039567	0.05327	0.053271	0.804402	0.865643	0.803356
0.185	0.039118	0.050919	0.05198	0.804402	0.869168	0.807221
0.186	0.035971	0.050919	0.050692	0.807549	0.871911	0.811517
0.187	0.03642	0.048961	0.047255	0.811146	0.877003	0.814095
0.188	0.034172	0.047394	0.046396	0.815642	0.880136	0.819249
0.189	0.032822	0.043087	0.044248	0.819688	0.884837	0.824405
0.19	0.031924	0.041127	0.041671	0.822837	0.888754	0.827412
0.191	0.029225	0.038386	0.041671	0.827333	0.891887	0.832138
0.192	0.028326	0.037994	0.039952	0.825984	0.893063	0.838152
0.193	0.026529	0.036036	0.038234	0.832728	0.898546	0.837294
0.194	0.026078	0.036036	0.037375	0.831829	0.900505	0.842019
0.195	0.02428	0.034469	0.034796	0.834976	0.903247	0.845026
0.196	0.022931	0.032903	0.033938	0.839472	0.907556	0.848033
0.197	0.022481	0.029768	0.032219	0.84307	0.909905	0.853619
0.198	0.019784	0.027418	0.030931	0.847117	0.915388	0.857485
0.199	0.019784	0.026634	0.030931	0.849365	0.917348	0.861352
0.2	0.017536	0.025852	0.030071	0.852512	0.921265	0.865648
0.201	0.018435	0.026634	0.027924	0.852512	0.922831	0.866078
0.202	0.016635	0.02546	0.027924	0.85431	0.925182	0.868655
0.203	0.019334	0.03486	0.030501	0.85611	0.928315	0.87338
0.204	0.029675	0.048178	0.042529	0.859707	0.931449	0.875529
0.205	0.042716	0.06463	0.059713	0.863753	0.935366	0.879825
0.206	0.060252	0.080689	0.079476	0.865552	0.936932	0.88498
0.207	0.075089	0.098707	0.100956	0.86915	0.941632	0.886697
0.208	0.089927	0.113983	0.115993	0.870947	0.94359	0.890564
0.209	0.100719	0.127692	0.126732	0.872745	0.945941	0.893141
0.21	0.109261	0.13866	0.135324	0.873196	0.947115	0.893571
0.211	0.118704	0.148452	0.140479	0.875444	0.950641	0.896148
0.212	0.125898	0.159027	0.150361	0.878591	0.951816	0.899155
0.213	0.136688	0.169603	0.162819	0.881289	0.956125	0.903023
0.214	0.145232	0.181354	0.174847	0.884436	0.958867	0.90689
0.215	0.154675	0.188797	0.184729	0.885337	0.962	0.910755
0.216	0.16007	0.197413	0.188594	0.888033	0.963567	0.912904
0.217	0.162318	0.202506	0.190743	0.889833	0.967093	0.914193
0.218	0.165915	0.209164	0.194608	0.888484	0.966701	0.9172
0.219	0.168164	0.21269	0.198046	0.891182	0.969051	0.918918
0.22	0.172211	0.219348	0.20492	0.89343	0.972184	0.923214
0.221	0.177606	0.223265	0.211364	0.897026	0.974143	0.923644
0.222	0.182102	0.227966	0.214371	0.897476	0.977668	0.927509
0.223	0.184801	0.229924	0.216518	0.901524	0.978452	0.930947
0.224	0.183902	0.230708	0.214371	0.901972	0.98276	0.932665
0.225	0.183001	0.230708	0.213511	0.903772	0.983935	0.935242
0.226	0.180305	0.232274	0.21609	0.904671	0.985893	0.936532
0.227	0.180753	0.234233	0.216518	0.905569	0.986677	0.939109
0.228	0.182102	0.234233	0.219097	0.907369	0.989418	0.940828
0.229	0.183452	0.234625	0.219525	0.908268	0.990986	0.942546
0.23	0.183902	0.232665	0.216518	0.912314	0.992943	0.945554
0.231	0.180305	0.231491	0.213941	0.913213	0.997252	0.949419
0.232	0.178505	0.22914	0.212223	0.916361	0.998428	0.951138
0.233	0.174009	0.229532	0.211364	0.91681	1.00078	0.952856
0.234	0.17311	0.228356	0.212223	0.917711	1.00117	0.956723
0.235	0.172211	0.22914	0.210504	0.918159	1.00313	0.956723
0.236	0.170412	0.225615	0.208357	0.917711	1.00352	0.958012
0.237	0.170412	0.223265	0.205348	0.920407	1.00665	0.961449
0.238	0.166366	0.218956	0.200623	0.922207	1.00822	0.962308
0.239	0.164118	0.215823	0.198046	0.925804	1.01135	0.964884
0.24	0.159171	0.214256	0.195469	0.926253	1.01253	0.968752
0.241	0.157374	0.213081	0.19289	0.928052	1.01527	0.969182
0.242	0.154675	0.211514	0.19289	0.926703	1.01449	0.973477
0.243	0.153326	0.208773	0.189024	0.9294	1.01762	0.971759
0.244	0.151977	0.204855	0.184729	0.9303	1.0184	0.973047
0.245	0.147931	0.199372	0.181292	0.9303	1.01919	0.975626
0.246	0.144333	0.196629	0.177424	0.932548	1.02193	0.976915
0.247	0.140286	0.193104	0.174847	0.933447	1.02389	0.978633
0.248	0.138488	0.193104	0.173559	0.937045	1.02702	0.982929
0.249	0.13579	0.189579	0.170122	0.937943	1.02781	0.983787
0.25	0.133093	0.187621	0.167545	0.938842	1.03015	0.985506
0.251	0.132643	0.181746	0.161101	0.939743	1.03015	0.988084
0.252	0.127696	0.177045	0.157233	0.938394	1.03094	0.988084
0.253	0.125	0.171561	0.155086	0.940642	1.03211	0.989373
0.254	0.120053	0.168428	0.151219	0.94109	1.03407	0.991091
0.255	0.116456	0.166078	0.14907	0.943338	1.03642	0.993238
0.256	0.114208	0.16451	0.146493	0.944688	1.03838	0.995387
0.257	0.111509	0.161377	0.141338	0.946037	1.04034	0.997964
0.258	0.11016	0.155894	0.137902	0.947835	1.04112	0.997964
0.259	0.106114	0.151193	0.132747	0.946487	1.0423	1.00011
0.26	0.102967	0.144535	0.129309	0.948285	1.04191	1.00054
0.261	0.098021	0.141009	0.127591	0.946936	1.04347	1.00054
0.262	0.094874	0.137876	0.124584	0.949634	1.04426	1.00355
0.263	0.092626	0.137092	0.121147	0.950983	1.04778	1.00484
0.264	0.088128	0.133175	0.11814	0.952781	1.04856	1.00699
0.265	0.087679	0.130434	0.113414	0.954581	1.05092	1.00956
0.266	0.083631	0.122991	0.110407	0.954581	1.05131	1.00999
0.267	0.080935	0.117508	0.106541	0.958627	1.05405	1.00956
0.268	0.077786	0.112416	0.103963	0.953232	1.0517	1.01429
0.269	0.07329	0.110066	0.101816	0.955928	1.05366	1.01257
0.27	0.071492	0.107715	0.098809	0.955928	1.05522	1.01515
0.271	0.067895	0.104973	0.09623	0.957277	1.05561	1.01687
0.272	0.067444	0.10184	0.092793	0.959077	1.05875	1.01773
0.273	0.063399	0.095573	0.088067	0.959525	1.05953	1.01944
0.274	0.062049	0.090481	0.086779	0.961325	1.06227	1.02159
0.275	0.058902	0.084606	0.083771	0.961325	1.0611	1.02116
0.276	0.055754	0.082648	0.081195	0.962674	1.06345	1.02245
0.277	0.053956	0.079513	0.080334	0.961325	1.06267	1.02245
0.278	0.050359	0.079905	0.076899	0.962224	1.06462	1.02245
0.279	0.04991	0.075205	0.07389	0.963573	1.06502	1.02546
0.28	0.047212	0.072854	0.071743	0.964922	1.06776	1.02675
0.281	0.045412	0.066979	0.068306	0.96672	1.06815	1.02847
0.282	0.043164	0.062279	0.067018	0.96717	1.06933	1.03104
0.283	0.040467	0.05797	0.065299	0.969419	1.07089	1.03147
0.284	0.039567	0.057187	0.062292	0.968069	1.07128	1.03147
0.285	0.035521	0.056796	0.061432	0.96852	1.07128	1.0319
0.286	0.035971	0.054444	0.058425	0.968069	1.07128	1.03233
0.287	0.033723	0.051703	0.055848	0.96852	1.07363	1.03405
0.288	0.032374	0.047394	0.054989	0.970317	1.07442	1.03577
0.289	0.031025	0.043087	0.051552	0.971216	1.07677	1.0362
0.29	0.028326	0.039953	0.051122	0.973016	1.07677	1.03921
0.291	0.027878	0.039169	0.049403	0.972565	1.07872	1.03921
0.292	0.02428	0.036428	0.046826	0.972115	1.07677	1.04093
0.293	0.02428	0.037602	0.045108	0.975264	1.08029	1.04007
0.294	0.022481	0.036036	0.043389	0.973464	1.07951	1.04007
0.295	0.022032	0.033293	0.040812	0.973016	1.08029	1.04049
0.296	0.020683	0.028594	0.039952	0.974814	1.08108	1.04307
0.297	0.018884	0.025852	0.038234	0.977062	1.08264	1.0435
0.298	0.018435	0.023893	0.036515	0.976613	1.0846	1.04479
0.299	0.015288	0.023501	0.036087	0.978861	1.08421	1.04823
0.3	0.017086	0.023893	0.034368	0.978411	1.08538	1.04737
0.301	0.013939	0.022717	0.033078	0.97931	1.08499	1.0478
0.302	0.013489	0.021935	0.032219	0.978411	1.08695	1.04866
0.303	0.016635	0.026634	0.035226	0.97796	1.08617	1.04823
0.304	0.02383	0.038778	0.047685	0.97976	1.08852	1.05038
0.305	0.038219	0.054444	0.06401	0.97931	1.08813	1.05167
0.306	0.053057	0.07403	0.084632	0.981558	1.09087	1.05252
0.307	0.070593	0.092048	0.106111	0.981109	1.09087	1.0551
0.308	0.083183	0.110458	0.121147	0.982459	1.09165	1.0551
0.309	0.093973	0.122208	0.133605	0.981558	1.09126	1.0551
0.31	0.103866	0.132783	0.142198	0.982008	1.09204	1.05596
0.311	0.111509	0.141009	0.148642	0.982008	1.09283	1.05424
0.312	0.120502	0.151585	0.158952	0.982008	1.09283	1.05467
0.313	0.128595	0.163728	0.17098	0.983806	1.09557	1.05682
0.314	0.138038	0.176262	0.183869	0.984256	1.09478	1.05725
0.315	0.145683	0.186446	0.19418	0.985605	1.09674	1.05897
0.316	0.152427	0.193496	0.198476	0.985155	1.09674	1.06155
0.317	0.156923	0.198197	0.201913	0.988752	1.09909	1.0594
0.318	0.157822	0.200938	0.205348	0.984256	1.09596	1.06197
0.319	0.162769	0.207205	0.208785	0.985155	1.09909	1.06241
0.32	0.164566	0.21269	0.217378	0.987403	1.09792	1.06069
0.321	0.171311	0.220524	0.222104	0.985605	1.09909	1.06283
0.322	0.175809	0.224831	0.225969	0.987403	1.10027	1.06369
0.323	0.178505	0.228356	0.228118	0.987403	1.10066	1.06326
0.324	0.179854	0.227182	0.22683	0.988752	1.10144	1.0667
0.325	0.175358	0.227182	0.227258	0.988752	1.10183	1.06627
0.326	0.176257	0.226399	0.228118	0.988302	1.1034	1.06541
0.327	0.174459	0.228356	0.230267	0.99055	1.10144	1.06713
0.328	0.176257	0.229924	0.232844	0.988302	1.10301	1.06627
0.329	0.178057	0.231491	0.231555	0.990102	1.10262	1.0667
0.33	0.177156	0.229924	0.229407	0.990102	1.10458	1.06799
0.331	0.176707	0.227182	0.22683	0.991451	1.10418	1.06842
0.332	0.172211	0.224441	0.222962	0.991899	1.10614	1.07014
0.333	0.169963	0.22209	0.222532	0.99235	1.10575	1.07143
0.334	0.167265	0.221306	0.222962	0.993249	1.10693	1.07057
0.335	0.166366	0.220132	0.221674	0.991899	1.10693	1.07143
0.336	0.165467	0.21974	0.220385	0.99235	1.10614	1.07186
0.337	0.163217	0.215823	0.21609	0.991451	1.10732	1.07143
0.338	0.161419	0.212298	0.211792	0.993699	1.10732	1.07314
0.339	0.156473	0.206423	0.210074	0.993699	1.10928	1.07357
0.34	0.153776	0.204072	0.206208	0.994598	1.10928	1.07401
0.341	0.14928	0.200155	0.20449	0.995947	1.11123	1.07529
0.342	0.14748	0.198981	0.201913	0.9928	1.1081	1.07744
0.343	0.146582	0.195847	0.197187	0.997745	1.11202	1.07401
0.344	0.142984	0.192322	0.19375	0.993699	1.10928	1.07529
0.345	0.141635	0.187621	0.188594	0.994598	1.11045	1.07486
0.346	0.13579	0.18292	0.184729	0.994598	1.11084	1.07529
0.347	0.133093	0.179003	0.18301	0.995947	1.11202	1.07701
0.348	0.128595	0.175478	0.179143	0.997296	1.1128	1.07744
0.349	0.126347	0.173128	0.176136	0.997296	1.11398	1.07873
0.35	0.124549	0.169211	0.172699	0.998195	1.11437	1.07959
0.351	0.120502	0.165686	0.166254	0.996396	1.1128	1.07873
0.352	0.119154	0.159811	0.162819	0.996846	1.11398	1.08002
0.353	0.113757	0.154718	0.158093	0.996396	1.11319	1.08002
0.354	0.11016	0.148844	0.155086	0.997745	1.11515	1.07959
0.355	0.106114	0.14571	0.152078	0.998195	1.11515	1.08088
0.356	0.102066	0.141401	0.147354	0.998644	1.1175	1.08217
0.357	0.100719	0.138268	0.143486	1.00044	1.11633	1.08174
0.358	0.096671	0.132783	0.138331	0.998644	1.11789	1.08346
0.359	0.094874	0.126908	0.132317	0.999544	1.11594	1.0826
0.36	0.089477	0.120642	0.130168	0.998644	1.11711	1.08217
0.361	0.08678	0.113983	0.126732	0.999094	1.11672	1.08303
0.362	0.083631	0.109674	0.122435	0.998644	1.11711	1.08217
0.363	0.080935	0.104973	0.120288	0.999544	1.1175	1.08346
0.364	0.078236	0.102624	0.115563	1.00089	1.11789	1.08474
0.365	0.07374	0.097139	0.110407	1.00089	1.11907	1.08431
0.366	0.072841	0.09244	0.10697	1.00224	1.11946	1.08603
0.367	0.069244	0.085389	0.103104	1.00269	1.12142	1.08517
0.368	0.066546	0.080297	0.100956	0.999544	1.1175	1.08646
0.369	0.0625	0.074814	0.098809	0.999993	1.11985	1.08646
0.37	0.058902	0.072854	0.094083	1.00044	1.11829	1.08603
0.371	0.058004	0.068937	0.092364	1.00269	1.12024	1.0856
0.372	0.054855	0.066196	0.088067	1.00179	1.11985	1.08775
0.373	0.053506	0.061495	0.083771	1.00314	1.12142	1.08818
0.374	0.050359	0.05562	0.081623	1.00179	1.12142	1.08775
0.375	0.04946	0.051311	0.078187	1.00404	1.12181	1.08947
0.376	0.047212	0.046612	0.076469	1.00179	1.12142	1.08818
0.377	0.043614	0.044652	0.07389	1.00224	1.12103	1.08775
0.378	0.042265	0.042695	0.070883	1.00269	1.12103	1.08904
0.379	0.039118	0.041519	0.067876	1.00269	1.12064	1.08732
0.38	0.039567	0.036818	0.064869	1.00539	1.12299	1.08861
0.381	0.037319	0.034469	0.061003	1.00314	1.12377	1.08947
0.382	0.03507	0.028986	0.059713	1.00494	1.12495	1.0899
0.383	0.032374	0.027026	0.057566	1.00449	1.1226	1.09076
0.384	0.030574	0.024285	0.055848	1.00539	1.12377	1.09205
0.385	0.030574	0.024285	0.054129	1.00449	1.12299	1.09076
0.386	0.027878	0.021935	0.050264	1.00404	1.12299	1.09162
0.387	0.026977	0.021151	0.049403	1.00539	1.1222	1.09119
0.388	0.02563	0.017626	0.045966	1.00449	1.12377	1.09162
0.389	0.024729	0.014493	0.043389	1.00629	1.12416	1.09334
0.39	0.02383	0.012142	0.043389	1.00539	1.12534	1.09291
0.391	0.020683	0.010184	0.040382	1.00674	1.12534	1.09291
0.392	0.021132	0.009792	0.039522	1.00359	1.12338	1.09548
0.393	0.019334	0.009008	0.037803	1.00674	1.12651	1.09162
0.394	0.018435	0.0094	0.035226	1.00584	1.12377	1.09334
0.395	0.017086	0.007442	0.033938	1.00539	1.12495	1.09291
0.396	0.016187	0.005875	0.032649	1.00719	1.12455	1.09162
0.397	0.015737	0.00235	0.030071	1.00584	1.12612	1.09377
0.398	0.014387	0.001566	0.030501	1.00764	1.12612	1.0942
0.399	0.013939	0.000784	0.028354	1.00764	1.1273	1.0942
0.4	0.011691	0.000784	0.026205	1.00719	1.1269	1.09591
0.401	0.011691	0.001174	0.025775	1.00809	1.12651	1.09548
0.402	0.01124	0.001174	0.024487	1.00674	1.12612	1.09548
0.403	0.013038	0.007834	0.028782	1.00764	1.12651	1.09591
0.404	0.022032	0.021151	0.039094	1.00629	1.1269	1.09591
0.405	0.033273	0.03721	0.054559	1.00809	1.1269	1.09548
0.406	0.050359	0.054054	0.076039	1.00764	1.12808	1.0972
0.407	0.065196	0.073246	0.095371	1.00809	1.1273	1.0972
0.408	0.079586	0.088915	0.111695	1.00899	1.12847	1.0972
0.409	0.090826	0.103016	0.123725	1.00764	1.1269	1.09806
0.41	0.100269	0.112416	0.12974	1.00899	1.12847	1.09634
0.411	0.109711	0.123383	0.137472	1.00764	1.1269	1.0972
0.412	0.116456	0.132393	0.146924	1.00944	1.12808	1.09806
0.413	0.128147	0.145318	0.157663	1.00809	1.1273	1.09548
0.414	0.13579	0.155894	0.17098	1.00944	1.12847	1.09806
0.415	0.144333	0.165686	0.180003	1.00899	1.12886	1.09892
0.416	0.150627	0.17352	0.184729	1.00944	1.12965	1.09806
0.417	0.153776	0.179003	0.189024	1.01258	1.13043	1.09849
0.418	0.156473	0.183312	0.189883	1.00674	1.12769	1.09935
0.419	0.159171	0.188013	0.194608	1.00989	1.12886	1.09806
0.42	0.164566	0.195455	0.201483	1.00809	1.12808	1.09892
0.421	0.169513	0.200938	0.207497	1.00899	1.12925	1.09849
0.422	0.174908	0.206423	0.212223	1.00989	1.12886	1.09978
0.423	0.177156	0.207205	0.213941	1.00989	1.13043	1.10107
0.424	0.176257	0.208773	0.212653	1.01124	1.12925	1.09978
0.425	0.176707	0.207989	0.213083	1.01033	1.13082	1.10064
0.426	0.17356	0.209948	0.212653	1.01033	1.12925	1.10107
0.427	0.174459	0.21034	0.2148	1.00989	1.13004	1.09935
0.428	0.175358	0.212298	0.217808	1.01033	1.12886	1.09935
0.429	0.176707	0.211906	0.21609	1.00989	1.12925	1.09978
0.43	0.176707	0.211122	0.21523	1.01124	1.13004	1.09978
0.431	0.174459	0.207989	0.212653	1.01213	1.13082	1.10021
0.432	0.17266	0.204855	0.208357	1.01213	1.13121	1.10107
0.433	0.167715	0.20368	0.208785	1.01258	1.13043	1.10193
0.434	0.166814	0.20368	0.207067	1.01033	1.1316	1.10279
0.435	0.165467	0.202898	0.205778	1.01213	1.12965	1.1015
0.436	0.163217	0.200155	0.205348	1.00989	1.13082	1.1015
0.437	0.162318	0.197021	0.200194	1.01079	1.12965	1.10279
0.438	0.158272	0.192322	0.197187	1.01168	1.1316	1.10107
0.439	0.155574	0.188405	0.19375	1.01079	1.13082	1.10236
0.44	0.151078	0.184488	0.189454	1.01213	1.132	1.10365
0.441	0.148379	0.183704	0.189454	1.01124	1.13121	1.10279
0.442	0.146131	0.180571	0.185587	1.01033	1.13043	1.10494
0.443	0.142984	0.178611	0.180862	1.01303	1.132	1.10193
0.444	0.141635	0.17352	0.177854	1.01168	1.13043	1.10193
0.445	0.137589	0.168819	0.172699	1.01124	1.13082	1.10236
0.446	0.13444	0.163728	0.169262	1.01213	1.13082	1.1015
0.447	0.129496	0.159811	0.166254	1.01303	1.13278	1.10236
0.448	0.126347	0.15707	0.162389	1.01258	1.13121	1.10408
0.449	0.12365	0.154327	0.16067	1.01303	1.13239	1.10365
0.45	0.119154	0.151585	0.155515	1.01124	1.1316	1.10494
0.451	0.118253	0.14571	0.149931	1.01393	1.13317	1.10494
0.452	0.112858	0.141401	0.146063	1.01168	1.1316	1.10451
0.453	0.11061	0.133567	0.141768	1.01168	1.1316	1.10365
0.454	0.105664	0.129258	0.138761	1.01213	1.13121	1.10451
0.455	0.101168	0.124559	0.135754	1.01168	1.13239	1.10322
0.456	0.098021	0.122599	0.131028	1.01438	1.1316	1.10537
0.457	0.095773	0.117508	0.127591	1.01258	1.13317	1.1058
0.458	0.092626	0.112807	0.122007	1.01483	1.13317	1.10494
0.459	0.088128	0.105757	0.115993	1.01303	1.1316	1.10665
0.46	0.085431	0.099098	0.114274	1.01303	1.13239	1.10494
0.461	0.081383	0.092832	0.110837	1.01168	1.13121	1.10322
0.462	0.077786	0.088523	0.10697	1.01213	1.132	1.10451
0.463	0.074639	0.085781	0.104393	1.01393	1.132	1.10408
0.464	0.071941	0.081864	0.100097	1.01348	1.13356	1.10451
0.465	0.069693	0.077555	0.09623	1.01528	1.13278	1.10708
0.466	0.066097	0.071288	0.092364	1.01393	1.13395	1.10622
0.467	0.063847	0.065804	0.088497	1.01618	1.13395	1.10494
0.468	0.0607	0.059537	0.086779	1.01168	1.132	1.10794
0.469	0.057553	0.056404	0.083341	1.01258	1.13278	1.10494
0.47	0.055305	0.052095	0.081195	1.01348	1.13239	1.10622
0.471	0.052607	0.051311	0.078616	1.01258	1.1316	1.10665
0.472	0.051257	0.048178	0.07432	1.01438	1.13317	1.10622
0.473	0.04766	0.044652	0.071313	1.01348	1.13356	1.10751
0.474	0.046313	0.039561	0.067876	1.01528	1.13317	1.10751
0.475	0.044513	0.035252	0.065299	1.01483	1.13474	1.10665
0.476	0.041366	0.031727	0.06401	1.01393	1.13239	1.10794
0.477	0.039118	0.029768	0.062292	1.01303	1.13356	1.10622
0.478	0.03642	0.029377	0.058855	1.01213	1.13121	1.10494
0.479	0.03687	0.027418	0.057136	1.01348	1.13317	1.10665
0.48	0.034172	0.02546	0.054129	1.01348	1.13278	1.10622
0.481	0.033723	0.021151	0.051552	1.01483	1.13356	1.10622
0.482	0.031473	0.019584	0.050264	1.01438	1.13395	1.10837
0.483	0.029675	0.015277	0.047255	1.01483	1.13474	1.10794
0.484	0.027878	0.014493	0.047255	1.01573	1.13435	1.10794
0.485	0.02563	0.012925	0.045108	1.01348	1.13356	1.1088
0.486	0.02563	0.013709	0.042529	1.01393	1.13317	1.10708
0.487	0.022931	0.012142	0.041671	1.01258	1.13278	1.10751
0.488	0.022481	0.009792	0.037803	1.01438	1.13435	1.10751
0.489	0.021582	0.006659	0.036087	1.01483	1.13317	1.10751
0.49	0.019784	0.004309	0.036087	1.01528	1.13474	1.10923
0.491	0.019784	0.003133	0.033938	1.01573	1.13356	1.1088
0.492	0.017086	0.00235	0.033508	1.01258	1.13395	1.10966
0.493	0.017086	0.002742	0.031361	1.01663	1.13474	1.10751
0.494	0.014387	0.001958	0.029212	1.01348	1.13356	1.10794
0.495	0.014838	0.001566	0.028782	1.01483	1.13278	1.10622
0.496	0.014387	-0.00118	0.026635	1.01483	1.13356	1.10794
0.497	0.012139	-0.00235	0.025345	1.01528	1.13395	1.10708
0.498	0.013038	-0.0047	0.025345	1.01573	1.13474	1.10794
0.499	0.010342	-0.00392	0.023628	1.01618	1.13474	1.10966
0.5	0.009891	-0.00548	0.023198	1.01618	1.13395	1.10966
0.501	0.008542	-0.00353	0.02105	1.01528	1.13474	1.10966
0.502	0.008992	-0.00353	0.020191	1.01483	1.13278	1.10966
0.503	0.010342	0.00235	0.025345	1.01393	1.13435	1.10794
0.504	0.017985	0.014101	0.034796	1.01528	1.13317	1.10966
0.505	0.031473	0.028594	0.051122	1.01573	1.13513	1.10923
0.506	0.045862	0.04622	0.072173	1.01573	1.13435	1.1088
0.507	0.062948	0.065022	0.092793	1.01573	1.13552	1.11095
0.508	0.075538	0.081864	0.110837	1.01528	1.13435	1.11052
0.509	0.08678	0.095965	0.123295	1.01618	1.13474	1.11009
0.51	0.095773	0.107715	0.130598	1.01438	1.13435	1.11052
0.511	0.102517	0.115549	0.138761	1.01528	1.13356	1.10837
0.512	0.113309	0.127692	0.147782	1.01483	1.13395	1.10794
0.513	0.120053	0.137484	0.159812	1.01483	1.13356	1.10923
0.514	0.130395	0.150801	0.173987	1.01663	1.13474	1.10837
0.515	0.138038	0.160595	0.18301	1.01618	1.13435	1.11009
0.516	0.143883	0.168819	0.189454	1.01843	1.13552	1.11095
0.517	0.148379	0.17352	0.19289	1.01798	1.13552	1.10837
0.518	0.14928	0.178611	0.195038	1.01438	1.13395	1.11181
0.519	0.152875	0.183704	0.201053	1.01483	1.13317	1.11052
0.52	0.156473	0.189971	0.206638	1.01438	1.13435	1.10923
0.521	0.162318	0.196239	0.213083	1.01483	1.13317	1.11009
0.522	0.165467	0.200938	0.219097	1.01483	1.13474	1.11009
0.523	0.169513	0.204464	0.219955	1.01753	1.13474	1.11009
0.524	0.169513	0.204072	0.219955	1.01573	1.13513	1.11224
0.525	0.168614	0.205247	0.219955	1.01708	1.13513	1.11095
0.526	0.166814	0.204464	0.219097	1.01528	1.13356	1.11009
0.527	0.165017	0.206031	0.222104	1.01528	1.13435	1.11095
0.528	0.167265	0.206815	0.222962	1.01438	1.13317	1.1088
0.529	0.167715	0.208773	0.222962	1.01348	1.13395	1.11009
0.53	0.167715	0.205639	0.222104	1.01618	1.13356	1.11009
0.531	0.166366	0.204464	0.219097	1.01618	1.13552	1.11009
0.532	0.161419	0.200546	0.21609	1.01798	1.13435	1.11138
0.533	0.16007	0.198589	0.21566	1.01708	1.13552	1.11138
0.534	0.156473	0.197021	0.213511	1.01753	1.13395	1.11138
0.535	0.155574	0.195847	0.213511	1.01663	1.13552	1.1131
0.536	0.154675	0.193888	0.210504	1.01528	1.13395	1.11095
0.537	0.152427	0.189579	0.206638	1.01573	1.13356	1.11009
0.538	0.150179	0.185663	0.203631	1.01528	1.13474	1.11181
0.539	0.144782	0.180179	0.198906	1.01708	1.13435	1.11095
0.54	0.141635	0.176654	0.195038	1.01528	1.13513	1.11181
0.541	0.136688	0.172345	0.19418	1.01663	1.13435	1.1131
0.542	0.133992	0.171561	0.189454	1.01483	1.13395	1.11267
0.543	0.131744	0.166862	0.186017	1.01798	1.13474	1.10966
0.544	0.129496	0.163728	0.181722	1.01663	1.13435	1.11181
0.545	0.127248	0.15746	0.176136	1.01483	1.13278	1.11052
0.546	0.121402	0.151977	0.173559	1.01618	1.13435	1.11138
0.547	0.118253	0.146884	0.169692	1.01528	1.13356	1.11138
0.548	0.113309	0.143359	0.164966	1.01708	1.13513	1.11095
0.549	0.111061	0.139834	0.162389	1.01663	1.13474	1.11267
0.55	0.108813	0.136309	0.156803	1.01708	1.13513	1.11181
0.551	0.105664	0.130042	0.151219	1.01798	1.13395	1.11095
0.552	0.102517	0.123383	0.147354	1.01528	1.13435	1.11224
0.553	0.09757	0.1179	0.141338	1.01663	1.13356	1.11138
0.554	0.093524	0.110458	0.139619	1.01528	1.13317	1.11095
0.555	0.089477	0.105365	0.135324	1.01618	1.13435	1.11267
0.556	0.085431	0.100274	0.130598	1.01708	1.13474	1.11181
0.557	0.083631	0.097923	0.125872	1.01798	1.13552	1.11224
0.558	0.080034	0.090872	0.119858	1.01753	1.13356	1.11267
0.559	0.077786	0.084997	0.115563	1.01618	1.13513	1.11224
0.56	0.07374	0.077163	0.111695	1.01753	1.13356	1.11181
0.561	0.070593	0.071288	0.10783	1.01528	1.13395	1.11181
0.562	0.066097	0.066196	0.106111	1.01663	1.13278	1.11052
0.563	0.063399	0.063062	0.102674	1.01618	1.13395	1.11181
0.564	0.061599	0.059537	0.09709	1.01708	1.13395	1.11267
0.565	0.058004	0.056012	0.093653	1.01753	1.13435	1.11224
0.566	0.057553	0.051311	0.087209	1.01708	1.13474	1.11353
0.567	0.053057	0.045436	0.084202	1.02068	1.13591	1.11138
0.568	0.050809	0.040344	0.082483	1.01438	1.13278	1.1131
0.569	0.048111	0.035252	0.079476	1.01663	1.13278	1.11396
0.57	0.044964	0.034077	0.077757	1.01573	1.13474	1.11224
0.571	0.044513	0.031335	0.07389	1.01618	1.13356	1.11181
0.572	0.041366	0.030552	0.069595	1.01618	1.13395	1.11353
0.573	0.041366	0.025852	0.066587	1.01663	1.13395	1.11267
0.574	0.038219	0.023109	0.062292	1.01753	1.13591	1.11353
0.575	0.035971	0.018802	0.060143	1.01663	1.13435	1.11396
0.576	0.03507	0.015277	0.058855	1.01753	1.13395	1.11224
0.577	0.032374	0.012925	0.056278	1.01528	1.13278	1.1131
0.578	0.031025	0.013317	0.055418	1.01618	1.13317	1.11224
0.579	0.028326	0.011751	0.052411	1.01573	1.13356	1.11138
0.58	0.029225	0.010184	0.047685	1.01663	1.13278	1.1131
0.581	0.026078	0.007834	0.046396	1.01798	1.13435	1.1131
0.582	0.02563	0.005091	0.043389	1.01708	1.13395	1.11267
0.583	0.02383	0.003133	0.041671	1.01798	1.13513	1.11482
0.584	0.022481	0.000784	0.042101	1.01663	1.13395	1.11353
0.585	0.022481	0.000784	0.039522	1.01663	1.13395	1.1131
0.586	0.018435	0	0.038664	1.01528	1.13239	1.11353
0.587	0.020233	0.001174	0.035226	1.01663	1.13395	1.11181
0.588	0.017086	-0.00196	0.033078	1.01573	1.13317	1.11267
0.589	0.017086	-0.00274	0.031789	1.01663	1.13435	1.11396
0.59	0.016187	-0.00627	0.030501	1.01753	1.13395	1.1131
0.591	0.013489	-0.00744	0.030071	1.01663	1.13356	1.11439
0.592	0.013939	-0.00823	0.029642	1.01618	1.1316	1.11567
0.593	0.011691	-0.00744	0.027494	1.01753	1.13474	1.11138
0.594	0.012139	-0.00705	0.025775	1.01663	1.13356	1.1131
0.595	0.010342	-0.00783	0.023198	1.01573	1.13121	1.11181
0.596	0.009891	-0.00823	0.02105	1.01618	1.132	1.11181
0.597	0.008992	-0.01136	0.02105	1.01798	1.13317	1.1131
0.598	0.008093	-0.01254	0.020191	1.01663	1.13395	1.11353
0.599	0.008093	-0.0141	0.019761	1.01798	1.13278	1.1131
0.6	0.006294	-0.01175	0.020191	1.01708	1.13395	1.11439
0.601	0.006294	-0.01214	0.018042	1.01753	1.13317	1.11353
0.602	0.005395	-0.01018	0.017184	1.01618	1.13356	1.1131
0.603	0.006744	-0.00353	0.02105	1.01573	1.13239	1.11353
0.604	0.015288	0.010184	0.030071	1.01663	1.13239	1.11267
0.605	0.027427	0.024677	0.046826	1.01618	1.13239	1.11353
0.606	0.043614	0.042303	0.067018	1.01708	1.13317	1.11439
0.607	0.059351	0.059145	0.087209	1.01708	1.13395	1.11439
0.608	0.072841	0.075205	0.104823	1.01753	1.13317	1.11525
0.609	0.084532	0.090089	0.115993	1.01573	1.13278	1.11396
0.61	0.093074	0.099882	0.123295	1.01618	1.132	1.11267
0.611	0.102517	0.11085	0.130598	1.01663	1.13278	1.1131
0.612	0.111061	0.121034	0.138331	1.01618	1.1316	1.11224
0.613	0.121402	0.132393	0.150789	1.01753	1.13278	1.11224
0.614	0.129944	0.142969	0.164108	1.01573	1.132	1.11353
0.615	0.138038	0.153935	0.172699	1.01798	1.13317	1.11353
0.616	0.143435	0.160595	0.180431	1.01753	1.13317	1.11353
0.617	0.14703	0.16647	0.181722	1.01933	1.13552	1.11353
0.618	0.151078	0.171171	0.184299	1.01483	1.13082	1.11482
0.619	0.153776	0.177829	0.190313	1.01528	1.13239	1.11396
0.62	0.159171	0.18292	0.195038	1.01618	1.132	1.1131
0.621	0.162318	0.188405	0.202771	1.01483	1.1316	1.11224
0.622	0.168164	0.192322	0.207067	1.01708	1.13317	1.11353
0.623	0.170862	0.195063	0.207927	1.01618	1.13239	1.11482
0.624	0.169963	0.195847	0.208357	1.01708	1.13317	1.11396
0.625	0.169963	0.195455	0.207067	1.01753	1.132	1.11482
0.626	0.167715	0.197413	0.206638	1.01618	1.13278	1.11525
0.627	0.169513	0.197413	0.209215	1.01663	1.13121	1.11267
0.628	0.168164	0.199372	0.209215	1.01483	1.13239	1.11267
0.629	0.170862	0.197805	0.210504	1.01708	1.1316	1.11267
0.63	0.169513	0.197805	0.209215	1.01573	1.13239	1.11353
0.631	0.167265	0.192714	0.205348	1.01663	1.1316	1.11353
0.632	0.165915	0.191538	0.203631	1.01753	1.13278	1.11396
0.633	0.160969	0.188405	0.201053	1.01753	1.13278	1.11439
0.634	0.16007	0.188405	0.198476	1.01843	1.13278	1.11439
0.635	0.156473	0.186054	0.198906	1.01618	1.132	1.11267
0.636	0.156024	0.183704	0.196327	1.01618	1.13082	1.1131
0.637	0.154225	0.180179	0.192462	1.01483	1.132	1.11396
0.638	0.14883	0.174696	0.189454	1.01573	1.13082	1.11224
0.639	0.146131	0.170779	0.184299	1.01618	1.132	1.11439
0.64	0.141635	0.16647	0.18215	1.01708	1.1316	1.11439
0.641	0.139387	0.16412	0.177854	1.01753	1.13317	1.11396
0.642	0.13579	0.160595	0.175277	1.01438	1.13043	1.11567
0.643	0.133093	0.158244	0.17227	1.01933	1.13317	1.11138
0.644	0.130843	0.151585	0.166254	1.01573	1.13121	1.11224
0.645	0.127248	0.148452	0.161529	1.01618	1.13121	1.11267
0.646	0.12275	0.141401	0.158952	1.01573	1.13121	1.11138
0.647	0.117355	0.137876	0.153796	1.01618	1.13082	1.11224
0.648	0.113757	0.134351	0.151649	1.01708	1.1316	1.11353
0.649	0.11016	0.131609	0.146493	1.01663	1.1316	1.1131
0.65	0.107463	0.126908	0.140909	1.01798	1.13278	1.11396
0.651	0.105215	0.121817	0.137042	1.01618	1.13121	1.11353
0.652	0.099818	0.114375	0.131458	1.01528	1.1316	1.1131
0.653	0.097122	0.108499	0.126732	1.01483	1.13043	1.11353
0.654	0.091725	0.103407	0.125014	1.01618	1.1316	1.1131
0.655	0.087679	0.097923	0.119858	1.01663	1.13004	1.11267
0.656	0.084981	0.094789	0.116421	1.01573	1.132	1.11396
0.657	0.081834	0.089306	0.111695	1.01798	1.1316	1.11439
0.658	0.078687	0.084997	0.105681	1.01573	1.13239	1.11396
0.659	0.075089	0.077163	0.102244	1.01663	1.13082	1.11482
0.66	0.071941	0.072072	0.097948	1.01483	1.13082	1.11353
0.661	0.066996	0.065804	0.094083	1.01483	1.13082	1.1131
0.662	0.064297	0.061887	0.092793	1.01573	1.12965	1.11267
0.663	0.061151	0.058362	0.088067	1.01528	1.1316	1.11224
0.664	0.058902	0.056404	0.084202	1.01753	1.13043	1.11353
0.665	0.057553	0.052095	0.079906	1.01618	1.13121	1.11353
0.666	0.053506	0.047004	0.075609	1.01708	1.13082	1.1131
0.667	0.052607	0.041911	0.073462	1.01843	1.13239	1.11224
0.668	0.048111	0.036428	0.070455	1.01438	1.12886	1.11482
0.669	0.045862	0.033293	0.067448	1.01483	1.13082	1.11181
0.67	0.043164	0.031335	0.066587	1.01573	1.12965	1.1131
0.671	0.040017	0.03016	0.062292	1.01663	1.13121	1.11267
0.672	0.040017	0.02781	0.059713	1.01618	1.13004	1.11181
0.673	0.037769	0.024677	0.056278	1.01753	1.13082	1.11439
0.674	0.035971	0.019584	0.053271	1.01573	1.13082	1.11439
0.675	0.032822	0.016842	0.051552	1.01663	1.13082	1.1131
0.676	0.031025	0.012925	0.049834	1.01618	1.13043	1.11482
0.677	0.029675	0.012142	0.047255	1.01573	1.12886	1.11267
0.678	0.027427	0.012142	0.045966	1.01618	1.13004	1.11181
0.679	0.027878	0.011751	0.043389	1.01573	1.12847	1.11224
0.68	0.025179	0.009792	0.040382	1.01708	1.13043	1.11181
0.681	0.024729	0.00705	0.037803	1.01573	1.12965	1.11353
0.682	0.022032	0.003133	0.035226	1.01708	1.1316	1.1131
0.683	0.021132	0.001174	0.035657	1.01618	1.13043	1.1131
0.684	0.019784	0	0.035226	1.01618	1.13043	1.11439
0.685	0.017536	-0.00039	0.031789	1.01573	1.12965	1.11353
0.686	0.018435	0.001566	0.031361	1.01438	1.12965	1.11267
0.687	0.016187	-0.00078	0.028354	1.01573	1.12925	1.11353
0.688	0.015288	-0.00157	0.027064	1.01483	1.12886	1.11224
0.689	0.013489	-0.0047	0.026205	1.01573	1.12965	1.11224
0.69	0.013038	-0.00588	0.023628	1.01438	1.13004	1.11353
0.691	0.01259	-0.00862	0.023628	1.01483	1.13043	1.1131
0.692	0.009891	-0.00705	0.023198	1.01348	1.12886	1.11482
0.693	0.009443	-0.00705	0.020191	1.01663	1.1316	1.1131
0.694	0.007195	-0.00666	0.019761	1.01528	1.12808	1.11181
0.695	0.008992	-0.00705	0.017612	1.01348	1.12925	1.11224
0.696	0.007643	-0.00862	0.016324	1.01528	1.12847	1.11267
0.697	0.007195	-0.01175	0.016324	1.01393	1.13004	1.11181
0.698	0.006294	-0.01332	0.015035	1.01663	1.12886	1.11353
0.699	0.004046	-0.01371	0.014177	1.01438	1.12965	1.1131
0.7	0.004496	-0.01293	0.014177	1.01573	1.12925	1.1131
0.701	0.002248	-0.01097	0.012458	1.01618	1.12965	1.11396
0.702	0.002248	-0.01214	0.012458	1.01438	1.12925	1.11267
0.703	0.002697	-0.01214	0.011168	1.01483	1.12769	1.11138
0.704	0.001798	-0.01488	0.009021	1.01213	1.12769	1.11138
0.705	0.002248	-0.01528	0.00988	1.01124	1.12651	1.1088
0.706	-0.00045	-0.01684	0.008591	1.00944	1.12612	1.10751
0.707	0.000448	-0.01567	0.007733	1.00629	1.12299	1.1058
0.708	-0.0018	-0.01488	0.007733	1.00449	1.1222	1.10279
0.709	-0.0009	-0.0141	0.005584	1.00089	1.11907	1.10107
0.71	-0.0018	-0.0141	0.005154	1.00044	1.1175	1.09763
0.711	-0.0027	-0.01645	0.005154	0.995947	1.11437	1.0942
0.712	-0.0018	-0.01763	0.003435	0.993699	1.11241	1.09076
0.713	-0.0045	-0.01959	0.004296	0.989203	1.10967	1.08603
0.714	-0.0036	-0.01841	0.003007	0.985605	1.10732	1.08217
0.715	-0.00405	-0.01841	0.002147	0.982008	1.10379	1.07916
0.716	-0.0045	-0.01606	0.003007	0.976613	1.09988	1.07314
0.717	-0.00495	-0.01645	0.000428	0.973915	1.09635	1.06756
0.718	-0.0054	-0.01567	0.000858	0.96672	1.09087	1.06412
0.719	-0.00585	-0.0188	0.001288	0.964022	1.08773	1.05639
0.72	-0.00674	-0.01959	-0.00043	0.956378	1.08186	1.05081
0.721	-0.00585	-0.02076	0.000428	0.950085	1.07872	1.0435
0.722	-0.00765	-0.01919	-0.00086	0.943338	1.07285	1.03577
0.723	-0.00719	-0.01841	-0.00086	0.933447	1.06815	1.0289
0.724	-0.00765	-0.01723	-0.00086	0.923554	1.06267	1.01902
0.725	-0.00899	-0.01684	-0.00258	0.910965	1.05601	1.00656
0.726	-0.00719	-0.0188	-0.00258	0.897476	1.04817	0.995387
0.727	-0.00989	-0.01959	-0.00129	0.880839	1.04191	0.98078
0.728	-0.00765	-0.02233	-0.00258	0.863304	1.03368	0.962738
0.729	-0.00944	-0.02115	-0.00258	0.841272	1.02428	0.945554
0.73	-0.00944	-0.02115	-0.00344	0.816992	1.0141	0.922784
0.731	-0.00944	-0.01841	-0.00344	0.789562	1.00313	0.897867
0.732	-0.00989	-0.0188	-0.00344	0.756289	0.990594	0.869943
0.733	-0.00944	-0.0188	-0.0043	0.722566	0.975317	0.837294
0.734	-0.01079	-0.02076	-0.00516	0.684349	0.958083	0.802065
0.735	-0.01034	-0.02194	-0.00473	0.648826	0.938107	0.764262
0.736	-0.01124	-0.02272	-0.00559	0.614204	0.914606	0.724308
0.737	-0.01169	-0.02194	-0.00516	0.580931	0.883661	0.685644
0.738	-0.01079	-0.02076	-0.00602	0.550805	0.849193	0.646551
0.739	-0.01304	-0.02037	-0.00687	0.52068	0.810807	0.607887
0.74	-0.01169	-0.0188	-0.00602	0.494601	0.770854	0.572229
0.741	-0.01304	-0.02037	-0.00773	0.465825	0.727375	0.538721
0.742	-0.01169	-0.02154	-0.0073	0.442443	0.684681	0.505641
0.743	-0.01259	-0.0235	-0.0073	0.417264	0.643553	0.477287
0.744	-0.01304	-0.02233	-0.00859	0.39568	0.602034	0.449364
0.745	-0.01259	-0.02272	-0.00816	0.374997	0.564431	0.42144
0.746	-0.01394	-0.01998	-0.00816	0.354314	0.527221	0.396093
0.747	-0.01214	-0.02076	-0.00902	0.337228	0.495102	0.372035
0.748	-0.01394	-0.01959	-0.00816	0.316545	0.463375	0.349266
0.749	-0.01259	-0.02154	-0.00945	0.301257	0.435565	0.328645
0.75	-0.01349	-0.02233	-0.01031	0.283272	0.408537	0.308454
0.751	-0.01349	-0.02311	-0.00988	0.269333	0.381902	0.289121
0.752	-0.01394	-0.02272	-0.00988	0.254045	0.356834	0.272798
0.753	-0.01529	-0.02194	-0.00988	0.239656	0.333723	0.254323
0.754	-0.01439	-0.02115	-0.00945	0.226167	0.314139	0.237999
0.755	-0.01529	-0.02037	-0.01074	0.213578	0.29338	0.225111
0.756	-0.01484	-0.02154	-0.01031	0.202337	0.275362	0.209646
0.757	-0.01484	-0.02194	-0.01074	0.189747	0.256952	0.196757
0.758	-0.01484	-0.02428	-0.01117	0.180305	0.242851	0.185159
0.759	-0.01439	-0.02311	-0.01074	0.168614	0.225616	0.17227
0.76	-0.01619	-0.0235	-0.01246	0.159171	0.21269	0.161959
0.761	-0.01484	-0.02115	-0.0116	0.14883	0.198197	0.151649
0.762	-0.01709	-0.02154	-0.01117	0.139387	0.186839	0.140909
0.763	-0.01574	-0.01998	-0.01246	0.132643	0.175479	0.132747
0.764	-0.01619	-0.02194	-0.0116	0.1232	0.164512	0.123295
0.765	-0.01664	-0.02272	-0.0116	0.116456	0.155502	0.114704
0.766	-0.01529	-0.0235	-0.01332	0.107463	0.144536	0.109118
0.767	-0.01709	-0.0235	-0.01203	0.102517	0.135918	0.100097
0.768	-0.01574	-0.02154	-0.01246	0.094423	0.12691	0.092794
0.769	-0.01709	-0.02194	-0.01332	0.089028	0.12025	0.088069
0.77	-0.01709	-0.02076	-0.01203	0.082733	0.111633	0.080764
0.771	-0.01709	-0.02233	-0.01289	0.076439	0.105757	0.07432
0.772	-0.01754	-0.02154	-0.01289	0.072841	0.097141	0.070025
0.773	-0.01664	-0.0235	-0.01246	0.066097	0.091656	0.064441
0.774	-0.01799	-0.02272	-0.01418	0.062948	0.084997	0.059715
0.775	-0.01664	-0.02311	-0.01289	0.057553	0.079123	0.056708
0.776	-0.01799	-0.02115	-0.01375	0.054406	0.07364	0.051122
0.777	-0.01754	-0.02233	-0.01375	0.04991	0.068939	0.047257
0.778	-0.01799	-0.02076	-0.01289	0.045414	0.06463	0.044249
0.779	-0.01754	-0.02194	-0.01375	0.042265	0.058755	0.040382
0.78	-0.01799	-0.02233	-0.01418	0.040017	0.05523	0.037375
0.781	-0.01844	-0.02311	-0.01418	0.038219	0.049353	0.033508
0.782	-0.01754	-0.02311	-0.01547	0.033723	0.046612	0.030072
0.783	-0.01889	-0.02194	-0.01375	0.033273	0.042303	0.028354
0.784	-0.01754	-0.02233	-0.01418	0.028326	0.038386	0.025347
0.785	-0.01844	-0.02115	-0.01418	0.027427	0.03447	0.02191
0.786	-0.01844	-0.02272	-0.01418	0.02428	0.030945	0.020621
0.787	-0.01799	-0.02115	-0.01504	0.022481	0.02781	0.018903
0.788	-0.01889	-0.02389	-0.01547	0.020683	0.023503	0.015465
0.789	-0.01844	-0.02311	-0.01547	0.017086	0.021151	0.015035
0.79	-0.01889	-0.02311	-0.01547	0.017985	0.018018	0.013317
0.791	-0.01934	-0.02233	-0.01461	0.013939	0.016452	0.01074
0.792	-0.01889	-0.02272	-0.01504	0.013489	0.011751	0.00988
0.793	-0.01978	-0.02115	-0.0159	0.011691	0.010968	0.008163
0.794	-0.01844	-0.02233	-0.01461	0.010342	0.008226	0.006014
0.795	-0.02023	-0.02272	-0.01633	0.008544	0.005876	0.005156
0.796	-0.01844	-0.02272	-0.01633	0.008093	0.003133	0.002577
0.797	-0.02023	-0.0235	-0.01547	0.006744	0.000392	0.001719
0.798	-0.01934	-0.02272	-0.0159	0.005395	0.000784	0.002147
0.799	-0.01934	-0.0235	-0.0159	0.005395	-0.00313	-0.00086
0.8	-0.01978	-0.02154	-0.01547	0.002698	-0.00353	-0.00215
0.801	-0.01934	-0.02272	-0.0159	0.003147	-0.00783	-0.00215
0.802	-0.02113	-0.02194	-0.01547	0.00045	-0.00744	-0.0043
0.803	-0.02023	-0.0235	-0.01676	0.00045	-0.00979	-0.00473
0.804	-0.02023	-0.02311	-0.01676	0.00045	-0.01136	-0.00473
0.805	-0.02023	-0.0235	-0.0159	-0.0009	-0.01293	-0.00644
0.806	-0.01978	-0.02233	-0.01676	-0.00135	-0.01371	-0.00687
0.807	-0.02068	-0.02272	-0.01718	-0.0027	-0.01528	-0.00687
0.808	-0.01934	-0.02194	-0.01633	-0.00225	-0.01684	-0.00945
0.809	-0.02113	-0.02233	-0.01718	-0.00495	-0.01645	-0.01031
0.81	-0.02023	-0.02311	-0.01676	-0.0045	-0.01919	-0.00988
0.811	-0.02068	-0.02272	-0.01676	-0.0054	-0.01919	-0.01117
0.812	-0.02023	-0.02428	-0.01761	-0.0063	-0.02154	-0.01117
0.813	-0.01978	-0.02272	-0.01633	-0.0054	-0.02115	-0.0116
0.814	-0.02113	-0.0235	-0.01804	-0.00764	-0.02233	-0.01289
0.815	-0.02068	-0.02154	-0.01718	-0.0063	-0.02233	-0.01332
0.816	-0.02158	-0.02272	-0.01633	-0.00809	-0.0235	-0.01418
0.817	-0.02023	-0.02154	-0.01804	-0.00719	-0.02507	-0.01504
0.818	-0.02113	-0.02311	-0.01718	-0.00989	-0.02468	-0.01418
0.819	-0.02158	-0.02272	-0.01718	-0.00944	-0.02624	-0.0159
0.82	-0.02113	-0.02311	-0.0189	-0.01079	-0.02546	-0.01676
0.821	-0.02203	-0.02311	-0.01761	-0.00944	-0.02781	-0.01547
0.822	-0.02023	-0.02272	-0.01804	-0.01034	-0.02663	-0.01633
0.823	-0.02158	-0.02233	-0.01761	-0.01124	-0.0282	-0.01761
0.824	-0.02158	-0.02194	-0.01761	-0.01124	-0.02742	-0.01676
0.825	-0.02113	-0.02311	-0.01804	-0.01304	-0.02899	-0.01847
0.826	-0.02158	-0.02272	-0.01761	-0.01169	-0.02899	-0.01847
0.827	-0.02113	-0.02389	-0.01847	-0.01349	-0.02977	-0.01718
0.828	-0.02248	-0.02233	-0.01933	-0.01304	-0.03016	-0.0189
0.829	-0.02158	-0.02311	-0.01761	-0.01394	-0.02977	-0.01933
0.83	-0.02293	-0.02154	-0.0189	-0.01439	-0.03055	-0.0189
0.831	-0.02158	-0.02272	-0.01847	-0.01304	-0.03016	-0.02019
0.832	-0.02248	-0.02154	-0.01804	-0.01349	-0.03134	-0.02062
0.833	-0.02248	-0.02311	-0.01933	-0.01394	-0.03094	-0.02062
0.834	-0.02158	-0.02233	-0.01847	-0.01484	-0.03212	-0.02148
0.835	-0.02248	-0.0235	-0.01847	-0.01439	-0.03173	-0.02062
0.836	-0.02113	-0.02233	-0.01933	-0.01619	-0.03251	-0.02105
0.837	-0.02293	-0.02272	-0.01804	-0.01484	-0.03173	-0.02191
0.838	-0.02248	-0.02311	-0.0189	-0.01619	-0.03212	-0.02148
0.839	-0.02203	-0.02154	-0.01976	-0.01664	-0.03251	-0.02191
0.84	-0.02293	-0.02233	-0.01847	-0.01529	-0.03212	-0.02277
0.841	-0.02203	-0.02311	-0.01933	-0.01709	-0.03368	-0.02234
0.842	-0.02293	-0.02428	-0.0189	-0.01574	-0.03212	-0.02234
0.843	-0.02203	-0.02272	-0.01847	-0.01754	-0.03368	-0.02277
0.844	-0.02293	-0.02428	-0.01976	-0.01709	-0.03368	-0.02277
0.845	-0.02248	-0.02194	-0.0189	-0.01754	-0.03368	-0.02363
0.846	-0.02293	-0.0235	-0.0189	-0.01709	-0.0329	-0.02449
0.847	-0.02383	-0.02154	-0.01976	-0.01754	-0.03408	-0.0232
0.848	-0.02248	-0.02311	-0.0189	-0.01709	-0.03408	-0.02363
0.849	-0.02383	-0.02233	-0.01976	-0.01754	-0.03447	-0.02492
0.85	-0.02203	-0.0235	-0.01933	-0.01889	-0.03564	-0.02363
0.851	-0.02293	-0.02311	-0.01933	-0.01754	-0.03368	-0.02406
0.852	-0.02248	-0.02233	-0.02019	-0.01889	-0.03486	-0.02406
0.853	-0.02248	-0.02272	-0.01933	-0.01799	-0.03447	-0.0232
0.854	-0.02338	-0.02233	-0.0189	-0.01889	-0.03525	-0.02492
0.855	-0.02203	-0.02311	-0.02019	-0.01889	-0.03368	-0.02492
0.856	-0.02383	-0.02233	-0.0189	-0.01889	-0.03447	-0.02406
0.857	-0.02293	-0.02272	-0.01976	-0.01978	-0.03486	-0.02492
0.858	-0.02383	-0.02272	-0.02019	-0.01933	-0.03564	-0.02578
0.859	-0.02338	-0.0235	-0.01933	-0.02023	-0.03564	-0.02449
0.86	-0.02293	-0.02194	-0.02019	-0.01933	-0.03447	-0.02621
0.861	-0.02383	-0.02272	-0.01976	-0.02068	-0.03604	-0.02621
0.862	-0.02338	-0.02194	-0.02019	-0.01933	-0.03408	-0.02578
0.863	-0.02428	-0.02233	-0.02062	-0.02023	-0.03525	-0.02707
0.864	-0.02248	-0.02272	-0.01933	-0.01978	-0.03408	-0.02621
0.865	-0.02383	-0.02311	-0.02019	-0.01978	-0.03564	-0.02578
0.866	-0.02383	-0.02311	-0.02062	-0.02068	-0.03447	-0.02707
0.867	-0.02338	-0.02272	-0.01976	-0.01933	-0.03564	-0.02664
0.868	-0.02428	-0.02272	-0.02062	-0.02023	-0.03643	-0.02707
0.869	-0.02248	-0.02233	-0.02062	-0.01978	-0.03486	-0.02707
0.87	-0.02428	-0.02311	-0.01976	-0.02113	-0.03604	-0.02664
0.871	-0.02338	-0.02233	-0.02062	-0.02068	-0.03525	-0.0275
0.872	-0.02383	-0.0235	-0.02019	-0.02068	-0.03643	-0.0275
0.873	-0.02383	-0.02233	-0.01933	-0.02113	-0.03486	-0.02707
0.874	-0.02338	-0.02311	-0.02105	-0.02023	-0.03682	-0.0275
0.875	-0.02518	-0.02194	-0.02019	-0.02158	-0.03564	-0.02835
0.876	-0.02338	-0.02272	-0.02105	-0.02023	-0.03604	-0.02707
0.877	-0.02428	-0.02194	-0.02062	-0.02203	-0.03564	-0.0275
0.878	-0.02383	-0.02272	-0.01976	-0.02068	-0.03564	-0.02792
0.879	-0.02428	-0.02272	-0.02019	-0.02158	-0.03564	-0.02664
0.88	-0.02473	-0.02272	-0.02105	-0.02158	-0.03564	-0.02792
0.881	-0.02338	-0.02311	-0.02019	-0.02158	-0.03643	-0.02835
0.882	-0.02473	-0.02272	-0.02148	-0.02203	-0.03525	-0.02792
0.883	-0.02293	-0.0235	-0.02062	-0.02113	-0.03721	-0.02835
0.884	-0.02473	-0.02194	-0.02148	-0.02203	-0.03564	-0.02835
0.885	-0.02383	-0.02272	-0.02148	-0.02158	-0.03682	-0.02792
0.886	-0.02428	-0.02154	-0.01976	-0.02338	-0.03525	-0.02878
0.887	-0.02473	-0.0235	-0.02105	-0.02113	-0.03643	-0.02835
0.888	-0.02428	-0.02272	-0.02062	-0.02248	-0.03486	-0.02878
0.889	-0.02518	-0.02311	-0.02062	-0.02248	-0.03604	-0.03007
0.89	-0.02338	-0.02233	-0.02234	-0.02248	-0.03643	-0.02792
0.891	-0.02473	-0.02311	-0.02105	-0.02293	-0.03604	-0.02835
0.892	-0.02428	-0.02194	-0.02105	-0.02158	-0.03643	-0.03007
0.893	-0.02473	-0.02311	-0.02148	-0.02338	-0.03564	-0.02835
0.894	-0.02518	-0.02272	-0.02019	-0.02203	-0.03682	-0.02792
0.895	-0.02428	-0.02233	-0.02105	-0.02338	-0.03525	-0.02921
0.896	-0.02518	-0.0235	-0.02191	-0.02248	-0.03643	-0.02878
0.897	-0.02383	-0.02194	-0.02062	-0.02338	-0.03525	-0.02878
0.898	-0.02563	-0.0235	-0.02191	-0.02293	-0.03604	-0.02921
0.899	-0.02473	-0.02194	-0.02105	-0.02293	-0.03604	-0.02878
0.9	-0.21938	-0.18288	-0.20058	-0.22612	-0.19189	-0.22378
0.901	-0.21938	-0.18288	-0.20058	-0.22612	-0.19189	-0.22378
0.902	-0.21938	-0.18288	-0.20058	-0.22612	-0.19189	-0.22378
0.903	-0.21938	-0.18288	-0.20058	-0.22612	-0.19189	-0.22378
0.904	-0.21938	-0.18288	-0.20058	-0.22612	-0.19189	-0.22378
0.905	-0.21938	-0.18288	-0.20058	-0.22612	-0.19189	-0.22378
0.906	-0.21938	-0.18288	-0.20058	-0.22612	-0.19189	-0.22378
0.907	-0.21938	-0.18288	-0.20058	-0.22612	-0.19189	-0.22378
0.908	-0.21938	-0.18288	-0.20058	-0.22612	-0.19189	-0.22378
0.909	-0.21938	-0.18288	-0.20058	-0.22612	-0.19189	-0.22378
0.91	-0.21938	-0.18288	-0.20058	-0.22612	-0.19189	-0.22378
0.911	-0.21938	-0.18288	-0.20058	-0.22612	-0.19189	-0.22378
0.912	-0.21938	-0.18288	-0.20058	-0.22612	-0.19189	-0.22378
0.913	-0.21938	-0.18288	-0.20058	-0.22612	-0.19189	-0.22378
0.914	-0.21938	-0.18288	-0.20058	-0.22612	-0.19189	-0.22378
0.915	-0.21938	-0.18288	-0.20058	-0.22612	-0.19189	-0.22378
0.916	-0.21938	-0.18288	-0.20058	-0.22612	-0.19189	-0.22378
0.917	-0.21938	-0.18288	-0.20058	-0.22612	-0.19189	-0.22378
0.918	-0.21938	-0.18288	-0.20058	-0.22612	-0.19189	-0.22378
0.919	-0.21938	-0.18288	-0.20058	-0.22612	-0.19189	-0.22378
0.92	-0.21938	-0.18288	-0.20058	-0.22612	-0.19189	-0.22378
0.921	-0.21938	-0.18288	-0.20058	-0.22612	-0.19189	-0.22378
0.922	-0.21938	-0.18288	-0.20058	-0.22612	-0.19189	-0.22378
0.923	-0.21938	-0.18288	-0.20058	-0.22612	-0.19189	-0.22378
0.924	-0.21938	-0.18288	-0.20058	-0.22612	-0.19189	-0.22378
0.925	-0.21938	-0.18288	-0.20058	-0.22612	-0.19189	-0.22378
0.926	-0.21938	-0.18288	-0.20058	-0.22612	-0.19189	-0.22378
0.927	-0.21938	-0.18288	-0.20058	-0.22612	-0.19189	-0.22378
0.928	-0.21938	-0.18288	-0.20058	-0.22612	-0.19189	-0.22378
0.929	-0.21938	-0.18288	-0.20058	-0.22612	-0.19189	-0.22378
0.93	-0.21938	-0.18288	-0.20058	-0.22612	-0.19189	-0.22378
0.931	-0.21938	-0.18288	-0.20058	-0.22612	-0.19189	-0.22378
0.932	-0.21938	-0.18288	-0.20058	-0.22612	-0.19189	-0.22378
0.933	-0.21938	-0.18288	-0.20058	-0.22612	-0.19189	-0.22378
0.934	-0.21938	-0.18288	-0.20058	-0.22612	-0.19189	-0.22378
0.935	-0.21938	-0.18288	-0.20058	-0.22612	-0.19189	-0.22378
0.936	-0.21938	-0.18288	-0.20058	-0.22612	-0.19189	-0.22378
0.937	-0.21938	-0.18288	-0.20058	-0.22612	-0.19189	-0.22378
0.938	-0.21938	-0.18288	-0.20058	-0.22612	-0.19189	-0.22378
0.939	-0.21938	-0.18288	-0.20058	-0.22612	-0.19189	-0.22378
0.94	-0.21938	-0.18288	-0.20058	-0.22612	-0.19189	-0.22378
0.941	-0.21938	-0.18288	-0.20058	-0.22612	-0.19189	-0.22378
0.942	-0.21938	-0.18288	-0.20058	-0.22612	-0.19189	-0.22378
0.943	-0.21938	-0.18288	-0.20058	-0.22612	-0.19189	-0.22378
0.944	-0.21938	-0.18288	-0.20058	-0.22612	-0.19189	-0.22378
0.945	-0.21938	-0.18288	-0.20058	-0.22612	-0.19189	-0.22378
0.946	-0.21938	-0.18288	-0.20058	-0.22612	-0.19189	-0.22378
0.947	-0.21938	-0.18288	-0.20058	-0.22612	-0.19189	-0.22378
0.948	-0.21938	-0.18288	-0.20058	-0.22612	-0.19189	-0.22378
0.949	-0.21938	-0.18288	-0.20058	-0.22612	-0.19189	-0.22378
0.95	-0.21938	-0.18288	-0.20058	-0.22612	-0.19189	-0.22378
0.951	-0.21938	-0.18288	-0.20058	-0.22612	-0.19189	-0.22378
0.952	-0.21938	-0.18288	-0.20058	-0.22612	-0.19189	-0.22378
0.953	-0.21938	-0.18288	-0.20058	-0.22612	-0.19189	-0.22378
0.954	-0.21938	-0.18288	-0.20058	-0.22612	-0.19189	-0.22378
0.955	-0.21938	-0.18288	-0.20058	-0.22612	-0.19189	-0.22378
0.956	-0.21938	-0.18288	-0.20058	-0.22612	-0.19189	-0.22378
0.957	-0.21938	-0.18288	-0.20058	-0.22612	-0.19189	-0.22378
0.958	-0.21938	-0.18288	-0.20058	-0.22612	-0.19189	-0.22378
0.959	-0.21938	-0.18288	-0.20058	-0.22612	-0.19189	-0.22378
0.96	-0.21938	-0.18288	-0.20058	-0.22612	-0.19189	-0.22378
0.961	-0.21938	-0.18288	-0.20058	-0.22612	-0.19189	-0.22378
0.962	-0.21938	-0.18288	-0.20058	-0.22612	-0.19189	-0.22378
0.963	-0.21938	-0.18288	-0.20058	-0.22612	-0.19189	-0.22378
0.964	-0.21938	-0.18288	-0.20058	-0.22612	-0.19189	-0.22378
0.965	-0.21938	-0.18288	-0.20058	-0.22612	-0.19189	-0.22378
0.966	-0.21938	-0.18288	-0.20058	-0.22612	-0.19189	-0.22378
0.967	-0.21938	-0.18288	-0.20058	-0.22612	-0.19189	-0.22378
0.968	-0.21938	-0.18288	-0.20058	-0.22612	-0.19189	-0.22378
0.969	-0.21938	-0.18288	-0.20058	-0.22612	-0.19189	-0.22378
0.97	-0.21938	-0.18288	-0.20058	-0.22612	-0.19189	-0.22378
0.971	-0.21938	-0.18288	-0.20058	-0.22612	-0.19189	-0.22378
0.972	-0.21938	-0.18288	-0.20058	-0.22612	-0.19189	-0.22378
0.973	-0.21938	-0.18288	-0.20058	-0.22612	-0.19189	-0.22378
0.974	-0.21938	-0.18288	-0.20058	-0.22612	-0.19189	-0.22378
0.975	-0.21938	-0.18288	-0.20058	-0.22612	-0.19189	-0.22378
0.976	-0.21938	-0.18288	-0.20058	-0.22612	-0.19189	-0.22378
0.977	-0.21938	-0.18288	-0.20058	-0.22612	-0.19189	-0.22378
0.978	-0.21938	-0.18288	-0.20058	-0.22612	-0.19189	-0.22378
0.979	-0.21938	-0.18288	-0.20058	-0.22612	-0.19189	-0.22378
0.98	-0.21938	-0.18288	-0.20058	-0.22612	-0.19189	-0.22378
0.981	-0.21938	-0.18288	-0.20058	-0.22612	-0.19189	-0.22378
0.982	-0.21938	-0.18288	-0.20058	-0.22612	-0.19189	-0.22378
0.983	-0.21938	-0.18288	-0.20058	-0.22612	-0.19189	-0.22378
0.984	-0.21938	-0.18288	-0.20058	-0.22612	-0.19189	-0.22378
0.985	-0.21938	-0.18288	-0.20058	-0.22612	-0.19189	-0.22378
0.986	-0.21938	-0.18288	-0.20058	-0.22612	-0.19189	-0.22378
0.987	-0.21938	-0.18288	-0.20058	-0.22612	-0.19189	-0.22378
0.988	-0.21938	-0.18288	-0.20058	-0.22612	-0.19189	-0.22378
0.989	-0.21938	-0.18288	-0.20058	-0.22612	-0.19189	-0.22378
0.99	-0.21938	-0.18288	-0.20058	-0.22612	-0.19189	-0.22378
0.991	-0.21938	-0.18288	-0.20058	-0.22612	-0.19189	-0.22378
0.992	-0.21938	-0.18288	-0.20058	-0.22612	-0.19189	-0.22378
0.993	-0.21938	-0.18288	-0.20058	-0.22612	-0.19189	-0.22378
0.994	-0.21938	-0.18288	-0.20058	-0.22612	-0.19189	-0.22378
0.995	-0.21938	-0.18288	-0.20058	-0.22612	-0.19189	-0.22378
0.996	-0.21938	-0.18288	-0.20058	-0.22612	-0.19189	-0.22378
0.997	-0.21938	-0.18288	-0.20058	-0.22612	-0.19189	-0.22378
0.998	-0.21938	-0.18288	-0.20058	-0.22612	-0.19189	-0.22378
0.999	-0.21938	-0.18288	-0.20058	-0.22612	-0.19189	-0.22378

## Sheet: Fig. 6A, right
TM - diaphragm
	Representative traces - normalized specific force
	10 Hz			120 Hz
Time (s)	Placebo	Simvastatin	Simvastatin + S107	Placebo	Simvastatin	Simvastatin + S107
0	0	0	0	0	0	0
0.001	-0.0008	0	0.000366	0.00026601	0	-0.00022
0.002	-0.0008	-0.00019	-0.00037	0	0.00018552	-0.00065
0.003	-0.00053	-0.00075	0.000183	0.00053203	-0.0001862	0
0.004	-0.00107	-0.00075	-0.00018	0.00106503	0.00018552	0
0.005	-0.00053	-0.00056	-0.00018	0.00053203	-0.0001862	-0.00043
0.006	-0.00027	-0.00037	0	0.00106503	0	-0.00022
0.007	-0.0008	-0.00019	-0.00018	0.00053203	0.00018552	-0.00065
0.008	-0.00053	-0.00037	0	0.00053203	0.00037105	-0.0013
0.009	-0.00027	0	0.000549	0.00053203	0.00074278	-0.00065
0.01	-0.00107	-0.00093	-0.00037	0.00026601	0.00055726	-0.00022
0.011	-0.00053	-0.00075	-0.00037	0.00053203	0.00055726	-0.00043
0.012	-0.0008	-0.00056	0	0.00133105	0.00018552	-0.00043
0.013	-0.00107	-0.00056	-0.00018	0	0	0
0.014	-0.00053	0	-0.00037	0.00079902	-0.0001862	-0.00065
0.015	-0.00053	-0.00019	0.000183	0.00079902	-0.0001862	-0.00086
0.016	-0.00053	-0.00037	0.000183	0.00026601	0.00037105	-0.00043
0.017	0.000266	-0.00056	-0.00018	0.00079902	0.00037105	-0.00043
0.018	-0.00053	-0.00075	0.000366	0.00133105	0.00074278	-0.00043
0.019	-0.00107	-0.00075	-0.00018	0.00053203	0.00018552	-0.00022
0.02	-0.00027	-0.00149	-0.00037	0.00106503	0.00018552	-0.00065
0.021	-0.00053	-0.00037	0.000366	0.00053203	-0.0003717	-0.00086
0.022	-0.00053	-0.00037	0.000183	0.00053203	-0.0003717	-0.00043
0.023	0.000266	-0.00037	-0.00018	0.00133105	0	-0.00086
0.024	-0.00027	-0.00019	0.000549	0.00053203	0.00018552	-0.00108
0.025	-0.00107	-0.00093	0.000183	0.00079902	0	-0.00022
0.026	-0.0008	-0.00093	-0.00037	0.00106503	0.00037105	-0.00043
0.027	-0.0008	-0.00075	0.000366	0.00026601	0.00018552	-0.00108
0.028	-0.00107	-0.00075	-0.00018	0.00053203	0	-0.00043
0.029	-0.00053	0	0	0.00026601	-0.0001862	-0.00043
0.03	-0.00053	-0.00037	0.000549	-0.000267	-0.0001862	-0.00108
0.031	-0.00053	0	0	0.00079902	0	-0.00022
0.032	0	-0.00075	-0.00037	0.00079902	0	0
0.033	-0.00053	-0.00093	0.000366	0.00079902	0.00092831	-0.00065
0.034	-0.0008	-0.00075	0.000183	0.00079902	0.00092831	-0.00022
0.035	-0.00027	-0.00075	-0.00018	0.00026601	0.00037105	-0.00022
0.036	-0.0008	-0.00037	0.000366	0.00079902	0.00018552	-0.00065
0.037	-0.00027	-0.00075	0	0.00106503	-0.0001862	-0.00043
0.038	-0.00027	-0.00056	-0.00018	0.00026601	0	-0.00022
0.039	-0.00053	-0.00056	0.000366	0.00133105	-0.0005579	-0.00043
0.04	-0.00107	-0.00093	0.000549	0.00079902	-0.0001862	-0.00086
0.041	-0.00027	-0.00056	0.000183	0.00079902	0.00018552	-0.00022
0.042	-0.0008	-0.00112	0.000549	0.00079902	-0.0001862	-0.00043
0.043	-0.00053	-0.00056	0.000183	0.00026601	-0.0007435	-0.00086
0.044	-0.00053	-0.00019	-0.00018	0.00053203	-0.0003717	0
0.045	-0.00053	-0.00037	0.000366	0.00053203	-0.0005579	-0.00043
0.046	-0.00053	0	0.000366	0.00053203	-0.0003717	-0.00108
0.047	0	-0.00075	0	0.00053203	-0.0001862	-0.00022
0.048	-0.00107	-0.00056	0.000183	0.00106503	0	-0.00043
0.049	-0.00107	-0.00019	0.000183	-0.000267	0.00018552	-0.00043
0.05	-0.00027	-0.00075	-0.00018	0.00026601	-0.0001862	0
0.051	-0.00053	-0.00019	0.000366	0.00053203	0.00018552	0
0.052	-0.00027	-0.00037	0.000366	0.00026601	0.00018552	-0.00065
0.053	0	-0.00037	0.000366	0.00079902	0	-0.00022
0.054	-0.0008	-0.00056	0.000366	0.00106503	0.00037105	-0.00043
0.055	-0.00053	-0.00093	0.000366	0.00053203	0.00037105	-0.00086
0.056	0	-0.00056	-0.00037	0.00079902	-0.0003717	-0.00022
0.057	-0.0008	-0.00075	0.000183	0.00026601	0.00037105	-0.00022
0.058	-0.0008	-0.00056	0	0.00026601	0.00018552	-0.00086
0.059	0	-0.00037	-0.00018	0.00106503	0	-0.00022
0.06	-0.0008	-0.00056	0.000183	0.00053203	-0.0003717	-0.00043
0.061	-0.0008	-0.00019	0.000183	0.00106503	0	-0.00086
0.062	0	-0.00075	-0.00018	0.00079902	-0.0001862	-0.00043
0.063	-0.0008	-0.00019	-0.00018	0.00026601	-0.0005579	0
0.064	-0.00053	-0.00037	-0.00018	0.00026601	-0.0005579	-0.00043
0.065	-0.00027	-0.00037	-0.00018	0.00053203	-0.0003717	-0.00043
0.066	-0.0008	0	0.000183	0.00053203	0	-0.00022
0.067	-0.00053	-0.00075	0.000732	0.00106503	-0.0005579	-0.00022
0.068	0	-0.00056	-0.00018	0.00079902	0	-0.00043
0.069	-0.0008	-0.00037	0.000732	0.00079902	0	0.000216
0.07	-0.00027	-0.00075	0.000732	0.00079902	-0.0003717	-0.00022
0.071	-0.00027	-0.00056	-0.00073	0.00053203	-0.0001862	-0.00043
0.072	-0.00107	-0.00093	-0.00018	0.00106503	-0.0001862	-0.00022
0.073	-0.00027	-0.00056	0.000183	0.00106503	0.00074278	-0.00043
0.074	-0.00053	-0.00075	0.000366	0.00053203	0.00074278	-0.00086
0.075	-0.00107	-0.00056	-0.00037	0.00079902	0.00018552	-0.00065
0.076	-0.0008	-0.00037	0	0.00053203	0.00037105	-0.00022
0.077	-0.00027	-0.00093	0.000366	0.00053203	0.00018552	-0.00086
0.078	-0.00107	-0.00037	0.000183	0.00079902	0.00018552	0
0.079	-0.00053	-0.00075	-0.00091	-0.000267	-0.0005579	0
0.08	-0.00053	-0.00075	-0.00091	0.00053203	0.00018552	-0.00086
0.081	-0.0008	-0.00019	0.000183	0.00133105	0.00037105	-0.00043
0.082	-0.00027	-0.00075	0.000366	0.00079902	0	-0.00043
0.083	-0.0008	-0.00019	-0.00055	0.00106503	-0.0001862	-0.00065
0.084	-0.00133	-0.00056	0.000183	0.00079902	0.00018552	-0.00043
0.085	-0.00053	-0.00075	0.000366	0.00026601	0.00018552	-0.00022
0.086	-0.00053	-0.00075	-0.00037	0.00053203	-0.0003717	-0.00043
0.087	-0.00053	-0.0013	-0.00018	0.00079902	-0.0005579	-0.00065
0.088	-0.00027	-0.00056	0.000366	0.00053203	-0.0005579	-0.00043
0.089	-0.00053	-0.00075	0.000366	0.00106503	0	-0.00086
0.09	-0.00133	-0.00056	0.000366	0.00106503	-0.0003717	-0.00065
0.091	-0.00053	-0.00075	0	0.00053203	0	-0.00043
0.092	-0.00133	-0.00112	-0.00037	0.00133105	0.00018552	-0.00065
0.093	-0.00107	-0.00075	-0.00037	0.00053203	0.00037105	-0.00065
0.094	-0.00027	-0.0013	-0.00018	0.00053203	0	-0.00043
0.095	-0.00027	-0.00075	-0.00073	0.00079902	-0.0001862	-0.00043
0.096	-0.0008	-0.00056	0	0.00026601	0.00055726	-0.00086
0.097	0	-0.00075	0.000366	0.00079902	0.00018552	-0.00022
0.098	-0.00053	-0.00037	-0.00055	0.00079902	0	-0.00022
0.099	-0.00133	-0.00093	-0.00037	0.00053203	0.00037105	-0.00065
0.1	-0.00027	-0.00056	0.000183	0.00106503	0.00037105	-0.00043
0.101	-0.00027	-0.00112	0	0.00079902	0.00018552	-0.00043
0.102	0	-0.00075	0.000366	0.00133105	0.00018552	0.000216
0.103	0.009055	0.008017	0.006587	0.0114523	0.00427255	0.007991
0.104	0.023704	0.020695	0.017016	0.0268997	0.0133749	0.023326
0.105	0.041015	0.034118	0.031837	0.0460761	0.0273078	0.043412
0.106	0.06099	0.046795	0.048122	0.0660516	0.044398	0.065011
0.107	0.078303	0.057982	0.061478	0.08283	0.0622316	0.083586
0.108	0.092685	0.068795	0.07264	0.0977453	0.0770928	0.096545
0.109	0.104936	0.077558	0.081605	0.109198	0.0893539	0.107777
0.11	0.114791	0.087438	0.090022	0.118786	0.0993852	0.119224
0.111	0.124912	0.096015	0.099536	0.132102	0.110717	0.13499
0.112	0.137429	0.103099	0.1096	0.147551	0.126136	0.153997
0.113	0.148882	0.109625	0.11765	0.164329	0.143783	0.173652
0.114	0.159269	0.114845	0.123871	0.180309	0.161617	0.18985
0.115	0.168591	0.120624	0.128629	0.193893	0.17815	0.203457
0.116	0.174716	0.126963	0.133203	0.206411	0.192826	0.217713
0.117	0.181907	0.133302	0.139424	0.220792	0.204158	0.23132
0.118	0.189898	0.138708	0.147475	0.230114	0.217348	0.249894
0.119	0.197089	0.14225	0.153513	0.244497	0.229794	0.265877
0.12	0.204813	0.14542	0.158087	0.256748	0.244098	0.280564
0.121	0.210938	0.146912	0.160282	0.267934	0.257473	0.292875
0.122	0.214667	0.148776	0.161197	0.279121	0.268805	0.305402
0.123	0.218928	0.152132	0.163393	0.289774	0.277907	0.317497
0.124	0.223722	0.155674	0.167235	0.300693	0.285524	0.331321
0.125	0.22825	0.159403	0.171261	0.312678	0.294255	0.346872
0.126	0.233045	0.161081	0.174737	0.323066	0.303729	0.360263
0.127	0.237572	0.16164	0.176567	0.333187	0.31376	0.371493
0.128	0.239703	0.161826	0.175652	0.343041	0.324163	0.382293
0.129	0.241834	0.161081	0.174737	0.352096	0.33308	0.391796
0.13	0.24423	0.162572	0.174555	0.36062	0.341254	0.402163
0.131	0.245828	0.164437	0.175286	0.371007	0.347941	0.414042
0.132	0.248225	0.166487	0.176933	0.380595	0.355558	0.425706
0.133	0.250356	0.167793	0.17858	0.390715	0.364103	0.437153
0.134	0.250622	0.167419	0.178214	0.399504	0.372835	0.447952
0.135	0.250889	0.166674	0.177116	0.406696	0.381008	0.455944
0.136	0.251688	0.165182	0.175652	0.41442	0.387881	0.463719
0.137	0.251155	0.163877	0.173456	0.421877	0.393826	0.472142
0.138	0.251954	0.163877	0.172359	0.430399	0.398842	0.480566
0.139	0.251954	0.163504	0.172359	0.439455	0.403672	0.489854
0.14	0.250622	0.164064	0.171627	0.447446	0.410174	0.499789
0.141	0.249024	0.163131	0.170712	0.45437	0.416861	0.509508
0.142	0.247959	0.160894	0.169248	0.459963	0.423735	0.517499
0.143	0.246095	0.15847	0.166321	0.46742	0.428007	0.522467
0.144	0.246095	0.155115	0.163759	0.471682	0.433394	0.529594
0.145	0.245296	0.152691	0.161381	0.479405	0.437296	0.53629
0.146	0.242899	0.15064	0.158819	0.486331	0.441568	0.544065
0.147	0.241034	0.148776	0.157172	0.494853	0.445841	0.552273
0.148	0.239437	0.147657	0.154976	0.502311	0.450671	0.559616
0.149	0.236507	0.144675	0.1515	0.506572	0.456987	0.567392
0.15	0.234909	0.141691	0.148573	0.512165	0.461446	0.573655
0.151	0.233577	0.13703	0.146011	0.517225	0.465904	0.578623
0.152	0.230913	0.132929	0.142351	0.521753	0.469619	0.583807
0.153	0.229049	0.130132	0.139424	0.528678	0.47222	0.589423
0.154	0.226918	0.12715	0.137229	0.535336	0.47575	0.595254
0.155	0.223189	0.125285	0.134667	0.541728	0.479093	0.601733
0.156	0.220792	0.122116	0.132654	0.54812	0.483737	0.608645
0.157	0.217863	0.118946	0.130093	0.552115	0.488382	0.614044
0.158	0.215199	0.115404	0.127165	0.555844	0.492097	0.619228
0.159	0.213069	0.110556	0.124237	0.560105	0.494883	0.623764
0.16	0.210672	0.107014	0.121127	0.563834	0.496741	0.627436
0.161	0.207476	0.104032	0.11765	0.570227	0.498599	0.632836
0.162	0.20428	0.101607	0.115272	0.576885	0.501386	0.638451
0.163	0.201883	0.099743	0.113442	0.581945	0.505286	0.643634
0.164	0.198154	0.096387	0.110515	0.587006	0.508444	0.648602
0.165	0.195491	0.093405	0.107953	0.590468	0.511974	0.654002
0.166	0.19336	0.089489	0.105209	0.592599	0.515132	0.657673
0.167	0.189898	0.08576	0.101549	0.598191	0.516061	0.660482
0.168	0.1875	0.082591	0.098622	0.599523	0.519405	0.666529
0.169	0.185103	0.079795	0.095877	0.605649	0.520148	0.668905
0.17	0.181108	0.078303	0.092949	0.612042	0.522377	0.673441
0.171	0.178711	0.07588	0.090388	0.617102	0.525535	0.678408
0.172	0.176048	0.073456	0.088192	0.620298	0.528507	0.681648
0.173	0.172319	0.07066	0.085082	0.62376	0.531665	0.685752
0.174	0.169922	0.067304	0.08252	0.625624	0.533338	0.689856
0.175	0.167525	0.065253	0.080142	0.62882	0.534638	0.692879
0.176	0.164063	0.062456	0.077031	0.632815	0.536309	0.696119
0.177	0.1614	0.060964	0.074835	0.636544	0.537238	0.699359
0.178	0.15847	0.059473	0.073006	0.641871	0.539282	0.702598
0.179	0.155008	0.057795	0.070627	0.646665	0.541325	0.706918
0.18	0.152345	0.056118	0.068615	0.649328	0.544297	0.711022
0.181	0.149948	0.053507	0.06715	0.652258	0.546155	0.714261
0.182	0.147284	0.051084	0.064589	0.654922	0.547084	0.717285
0.183	0.144886	0.049033	0.06221	0.65652	0.549313	0.720525
0.184	0.142489	0.046795	0.060929	0.661047	0.549871	0.722688
0.185	0.139027	0.046236	0.058734	0.665309	0.5508	0.725712
0.186	0.13663	0.044745	0.057087	0.668771	0.552471	0.728946
0.187	0.133967	0.043626	0.055806	0.673032	0.555072	0.731759
0.188	0.130504	0.041762	0.05361	0.675696	0.556558	0.734783
0.189	0.128107	0.039897	0.051781	0.67756	0.558602	0.738018
0.19	0.125977	0.037846	0.050134	0.68049	0.559716	0.740393
0.191	0.123047	0.035796	0.048122	0.682087	0.560831	0.742769
0.192	0.120917	0.034864	0.046841	0.683952	0.563245	0.74709
0.193	0.117721	0.034491	0.045194	0.69061	0.562317	0.746879
0.194	0.113992	0.033373	0.043364	0.692208	0.563989	0.750114
0.195	0.112394	0.032813	0.042083	0.695405	0.565661	0.753138
0.196	0.110263	0.030762	0.040986	0.698601	0.56659	0.755732
0.197	0.106801	0.029457	0.038973	0.699933	0.56789	0.758107
0.198	0.105469	0.027779	0.037326	0.70233	0.569005	0.761131
0.199	0.102805	0.025915	0.036411	0.705259	0.570862	0.762858
0.2	0.099609	0.025728	0.034948	0.70739	0.571977	0.765663
0.201	0.096946	0.02461	0.033667	0.710586	0.57272	0.768257
0.202	0.09588	0.025355	0.034033	0.713782	0.573463	0.769554
0.203	0.103604	0.033932	0.040071	0.715913	0.573835	0.7715
0.204	0.119851	0.046982	0.051415	0.718842	0.574578	0.773875
0.205	0.137429	0.060033	0.067334	0.720706	0.575692	0.775821
0.206	0.153676	0.071405	0.082703	0.722571	0.577736	0.777978
0.207	0.168857	0.083337	0.095877	0.7255	0.579222	0.781001
0.208	0.182174	0.095642	0.106489	0.727098	0.580151	0.782728
0.209	0.192295	0.108133	0.114906	0.729762	0.581451	0.784455
0.21	0.203481	0.120065	0.123871	0.732425	0.581265	0.786182
0.211	0.213868	0.128268	0.133569	0.734289	0.581451	0.787479
0.212	0.223988	0.134793	0.142717	0.736687	0.581823	0.789206
0.213	0.234643	0.140759	0.150036	0.73935	0.58368	0.792019
0.214	0.242899	0.147657	0.156075	0.740682	0.584795	0.793746
0.215	0.249291	0.156047	0.160466	0.743345	0.586281	0.796332
0.216	0.256215	0.163504	0.165772	0.746009	0.58721	0.798496
0.217	0.263673	0.171148	0.173456	0.748406	0.587024	0.797848
0.218	0.27113	0.175995	0.180409	0.748406	0.58851	0.800872
0.219	0.278588	0.178979	0.18663	0.751602	0.587953	0.801739
0.22	0.283915	0.180657	0.19029	0.753732	0.587767	0.802817
0.221	0.287111	0.181775	0.191022	0.756396	0.588881	0.805193
0.222	0.290573	0.184758	0.191936	0.757994	0.591297	0.807568
0.223	0.294035	0.188673	0.194315	0.759858	0.591854	0.809076
0.224	0.298297	0.19352	0.197975	0.761989	0.592783	0.810373
0.225	0.304156	0.196876	0.202	0.76332	0.593155	0.811889
0.226	0.307618	0.197249	0.204745	0.764386	0.593526	0.812319
0.227	0.309749	0.196876	0.20511	0.767315	0.593712	0.813616
0.228	0.311613	0.196131	0.204196	0.768913	0.59464	0.815773
0.229	0.312678	0.19669	0.203098	0.771044	0.595012	0.817499
0.23	0.313744	0.1993	0.202366	0.773707	0.596313	0.819015
0.231	0.315875	0.202096	0.203281	0.773973	0.597427	0.820961
0.232	0.318006	0.204333	0.20511	0.776104	0.597798	0.82182
0.233	0.318539	0.204147	0.205476	0.777702	0.598542	0.822899
0.234	0.318805	0.203029	0.204928	0.778768	0.59817	0.823985
0.235	0.319071	0.201164	0.203464	0.781432	0.598913	0.824844
0.236	0.31774	0.199487	0.200719	0.783829	0.598913	0.826141
0.237	0.31774	0.19986	0.199438	0.785959	0.599656	0.828087
0.238	0.316941	0.200418	0.198158	0.787824	0.600585	0.828946
0.239	0.315875	0.200791	0.196694	0.788889	0.600585	0.830244
0.24	0.315342	0.200232	0.195413	0.789155	0.601885	0.83176
0.241	0.313744	0.197809	0.193949	0.79102	0.602257	0.832619
0.242	0.312678	0.194826	0.190839	0.79102	0.603741	0.834135
0.243	0.311347	0.191097	0.187728	0.795015	0.602814	0.834135
0.244	0.309482	0.188486	0.184801	0.796613	0.603372	0.835432
0.245	0.306819	0.187368	0.18169	0.798211	0.604117	0.83694
0.246	0.304955	0.185504	0.179312	0.799276	0.604302	0.838456
0.247	0.302824	0.184199	0.177665	0.800607	0.604856	0.839534
0.248	0.300427	0.180843	0.174737	0.80114	0.605787	0.840394
0.249	0.299895	0.177114	0.172176	0.802472	0.606342	0.841691
0.25	0.297498	0.172639	0.169431	0.805135	0.607273	0.842558
0.251	0.294834	0.167979	0.165772	0.806733	0.607458	0.843207
0.252	0.29297	0.165182	0.162662	0.808864	0.607643	0.844504
0.253	0.289508	0.162386	0.159734	0.810462	0.607643	0.845152
0.254	0.286045	0.159589	0.156623	0.810728	0.607643	0.846012
0.255	0.283648	0.156979	0.154062	0.812326	0.608574	0.84709
0.256	0.281251	0.152318	0.1515	0.813658	0.608943	0.847739
0.257	0.278322	0.148403	0.147841	0.814723	0.60969	0.848606
0.258	0.275658	0.143369	0.143632	0.816854	0.610244	0.850114
0.259	0.272195	0.139081	0.140339	0.817919	0.610806	0.850333
0.26	0.2682	0.136285	0.136314	0.818718	0.61099	0.850762
0.261	0.265803	0.133115	0.132837	0.820316	0.61099	0.85206
0.262	0.261808	0.130692	0.129727	0.821382	0.611175	0.852278
0.263	0.258346	0.127336	0.125884	0.821915	0.611545	0.853786
0.264	0.256748	0.122861	0.122774	0.824046	0.612846	0.855084
0.265	0.253019	0.118387	0.119297	0.825111	0.61303	0.855302
0.266	0.249024	0.113726	0.114723	0.826709	0.613962	0.85681
0.267	0.245562	0.110184	0.110149	0.829106	0.6134	0.857029
0.268	0.241301	0.107201	0.106489	0.827508	0.614886	0.858326
0.269	0.237839	0.104218	0.102098	0.829639	0.613777	0.857889
0.27	0.235175	0.102167	0.098804	0.831769	0.613962	0.859186
0.271	0.231713	0.098438	0.095694	0.832835	0.614146	0.859623
0.272	0.22825	0.095083	0.091669	0.834965	0.614886	0.860483
0.273	0.225586	0.090794	0.088009	0.835764	0.615447	0.861999
0.274	0.221059	0.087066	0.084533	0.835764	0.615817	0.862639
0.275	0.216531	0.084269	0.080142	0.837096	0.616378	0.863077
0.276	0.213335	0.081473	0.076299	0.837628	0.616748	0.863288
0.277	0.209607	0.080167	0.073189	0.838694	0.616748	0.863507
0.278	0.205878	0.077371	0.069529	0.840292	0.616748	0.864155
0.279	0.203215	0.074575	0.066784	0.84189	0.616748	0.865452
0.28	0.199486	0.071778	0.063857	0.842689	0.617302	0.866101
0.281	0.195225	0.067863	0.060197	0.844819	0.618049	0.866531
0.282	0.191762	0.065626	0.056904	0.844553	0.618603	0.867828
0.283	0.1875	0.062642	0.053976	0.844553	0.619534	0.868047
0.284	0.183239	0.060964	0.0505	0.846684	0.619349	0.868687
0.285	0.179777	0.05966	0.047938	0.847216	0.619719	0.869125
0.286	0.175515	0.057236	0.045926	0.848814	0.618788	0.868906
0.287	0.172053	0.054999	0.043547	0.851478	0.618973	0.869555
0.288	0.168857	0.051457	0.040986	0.851478	0.619534	0.871071
0.289	0.164063	0.04922	0.039339	0.852543	0.619719	0.8715
0.29	0.159269	0.046982	0.036229	0.853076	0.620465	0.872149
0.291	0.15554	0.045304	0.034033	0.852809	0.621205	0.872797
0.292	0.15048	0.044372	0.032569	0.852809	0.62232	0.873657
0.293	0.145952	0.042694	0.030556	0.856804	0.620835	0.87193
0.294	0.142489	0.041389	0.029276	0.856272	0.620835	0.873657
0.295	0.137695	0.039152	0.028177	0.858136	0.62065	0.873876
0.296	0.132901	0.036728	0.026165	0.859468	0.621205	0.874735
0.297	0.12864	0.035051	0.024702	0.858935	0.622136	0.875821
0.298	0.123314	0.032999	0.023603	0.86	0.622875	0.875602
0.299	0.118253	0.03244	0.02159	0.860799	0.623806	0.876681
0.3	0.114258	0.031508	0.020676	0.861065	0.623806	0.877548
0.301	0.108932	0.030203	0.02031	0.862664	0.623991	0.877329
0.302	0.106268	0.030017	0.019944	0.863996	0.62306	0.877329
0.303	0.113193	0.036915	0.024702	0.865328	0.62269	0.878407
0.304	0.126776	0.050151	0.035314	0.866926	0.623436	0.878407
0.305	0.143821	0.063202	0.049769	0.866659	0.623806	0.879056
0.306	0.160334	0.07588	0.065321	0.866659	0.624737	0.879923
0.307	0.175249	0.08893	0.079593	0.867725	0.625107	0.879705
0.308	0.188565	0.101048	0.090205	0.867991	0.625107	0.880783
0.309	0.200818	0.113726	0.099354	0.869323	0.625476	0.881002
0.31	0.210672	0.12398	0.108319	0.870652	0.624552	0.881002
0.311	0.221858	0.131997	0.117102	0.871718	0.624737	0.880783
0.312	0.232246	0.139454	0.126982	0.872784	0.625107	0.881869
0.313	0.240236	0.145979	0.135764	0.873322	0.625661	0.881869
0.314	0.248492	0.154555	0.141986	0.873048	0.626038	0.882729
0.315	0.255949	0.162945	0.147475	0.873586	0.626962	0.883807
0.316	0.262341	0.170775	0.153147	0.874916	0.627339	0.883807
0.317	0.270864	0.177673	0.159551	0.877312	0.626407	0.883158
0.318	0.279387	0.182334	0.166869	0.875982	0.627523	0.885542
0.319	0.285779	0.185877	0.17364	0.878378	0.627147	0.884245
0.32	0.29004	0.1883	0.177299	0.878378	0.626777	0.884455
0.321	0.293236	0.191097	0.179312	0.878906	0.627339	0.885542
0.322	0.295633	0.195571	0.181142	0.87918	0.627523	0.885542
0.323	0.299895	0.1993	0.183154	0.879444	0.627708	0.885971
0.324	0.306286	0.203961	0.18718	0.881038	0.627893	0.88662
0.325	0.310814	0.206571	0.191571	0.882104	0.628263	0.886401
0.326	0.315342	0.206944	0.193767	0.882642	0.628078	0.88662
0.327	0.318006	0.207317	0.194315	0.883434	0.627893	0.887268
0.328	0.317473	0.20713	0.194315	0.882906	0.627893	0.886831
0.329	0.31774	0.209554	0.19212	0.883434	0.628263	0.887698
0.33	0.319604	0.211978	0.19212	0.8845	0.628639	0.888776
0.331	0.321735	0.213842	0.193767	0.885038	0.629009	0.888776
0.332	0.324664	0.215334	0.194498	0.886632	0.629563	0.889425
0.333	0.326528	0.214588	0.194864	0.887962	0.629933	0.889425
0.334	0.325463	0.213656	0.194315	0.887698	0.629933	0.889425
0.335	0.324398	0.212351	0.191936	0.887962	0.63031	0.889855
0.336	0.323865	0.211791	0.189558	0.8885	0.629379	0.889644
0.337	0.322534	0.212351	0.188095	0.888764	0.629748	0.889425
0.338	0.322534	0.211978	0.186448	0.890358	0.629379	0.890503
0.339	0.3228	0.211791	0.185533	0.891424	0.629748	0.890941
0.34	0.321468	0.2103	0.184069	0.891698	0.630679	0.890722
0.341	0.320403	0.207503	0.181508	0.89249	0.630494	0.892019
0.342	0.318539	0.204707	0.178214	0.890896	0.632165	0.893097
0.343	0.315342	0.200978	0.174737	0.892764	0.629379	0.890503
0.344	0.313211	0.199113	0.170712	0.893028	0.630125	0.891581
0.345	0.311879	0.197063	0.167602	0.89383	0.630125	0.892019
0.346	0.310015	0.195385	0.164674	0.894622	0.630494	0.89223
0.347	0.308683	0.193148	0.161197	0.895952	0.631426	0.893097
0.348	0.306286	0.189046	0.15827	0.896226	0.631426	0.893527
0.349	0.30309	0.185131	0.15461	0.895952	0.632165	0.893527
0.35	0.300161	0.180843	0.150402	0.896754	0.63198	0.894176
0.351	0.297764	0.176555	0.14656	0.89649	0.63235	0.894176
0.352	0.293769	0.173758	0.143083	0.89782	0.63161	0.893527
0.353	0.291905	0.170589	0.139241	0.89915	0.632165	0.893746
0.354	0.289508	0.168165	0.135582	0.899688	0.631795	0.894395
0.355	0.285779	0.164437	0.131739	0.90048	0.632165	0.893965
0.356	0.282583	0.159962	0.127348	0.901018	0.632911	0.895254
0.357	0.278854	0.155674	0.122956	0.899952	0.632535	0.895473
0.358	0.274327	0.15064	0.118382	0.90048	0.632719	0.895254
0.359	0.270864	0.147098	0.113076	0.900754	0.632911	0.895692
0.36	0.267934	0.143556	0.108685	0.901282	0.632165	0.895473
0.361	0.264738	0.140572	0.10411	0.902877	0.63235	0.895043
0.362	0.261276	0.13759	0.09917	0.903943	0.633096	0.895902
0.363	0.257547	0.133115	0.094779	0.903679	0.632535	0.896551
0.364	0.252487	0.129387	0.090022	0.904216	0.63365	0.89634
0.365	0.248225	0.124166	0.085448	0.903679	0.633835	0.897418
0.366	0.244497	0.120065	0.080873	0.903679	0.63402	0.897629
0.367	0.239969	0.117082	0.076665	0.906075	0.63365	0.895902
0.368	0.23704	0.113726	0.072456	0.90448	0.635321	0.897848
0.369	0.233577	0.111303	0.06898	0.906612	0.634212	0.8972
0.37	0.228516	0.10776	0.066053	0.907405	0.634212	0.89677
0.371	0.224787	0.103658	0.06221	0.907943	0.634397	0.898067
0.372	0.220792	0.100116	0.0591	0.907678	0.63402	0.898278
0.373	0.215199	0.095828	0.055989	0.908207	0.634766	0.897848
0.374	0.211205	0.093032	0.052879	0.907141	0.634397	0.898497
0.375	0.207476	0.090049	0.049951	0.908207	0.634766	0.898716
0.376	0.202682	0.087811	0.04739	0.909537	0.634397	0.898278
0.377	0.198154	0.085388	0.044462	0.909273	0.634212	0.898497
0.378	0.194159	0.082218	0.042083	0.910075	0.63365	0.899145
0.379	0.188832	0.078862	0.040071	0.910339	0.63402	0.898716
0.38	0.184304	0.07532	0.037509	0.909801	0.634582	0.899575
0.381	0.179777	0.072151	0.035314	0.910603	0.634951	0.899364
0.382	0.174184	0.069727	0.033301	0.910867	0.635321	0.899364
0.383	0.169922	0.067304	0.031105	0.911669	0.635882	0.900442
0.384	0.165128	0.065626	0.029093	0.913273	0.635321	0.900442
0.385	0.159269	0.062642	0.027629	0.913537	0.635513	0.900005
0.386	0.153943	0.060405	0.025433	0.913273	0.635882	0.900005
0.387	0.148616	0.057609	0.024152	0.914065	0.634766	0.900223
0.388	0.14169	0.054253	0.022871	0.913273	0.635513	0.900223
0.389	0.135565	0.052389	0.021042	0.913801	0.635882	0.900872
0.39	0.130238	0.049965	0.019395	0.914867	0.636252	0.900653
0.391	0.124112	0.048473	0.018846	0.915131	0.635882	0.900653
0.392	0.117987	0.046982	0.017016	0.914329	0.636622	0.902169
0.393	0.112128	0.044745	0.015736	0.917263	0.634766	0.900005
0.394	0.105736	0.04288	0.015187	0.915131	0.635136	0.900442
0.395	0.099875	0.040457	0.01354	0.915395	0.634766	0.901091
0.396	0.094549	0.038779	0.012808	0.915933	0.635513	0.901091
0.397	0.088956	0.037101	0.012442	0.916461	0.635697	0.901091
0.398	0.084961	0.035423	0.010796	0.918065	0.635882	0.902388
0.399	0.0807	0.034677	0.010063	0.918593	0.637183	0.902388
0.4	0.075373	0.03244	0.009881	0.918065	0.636622	0.902169
0.401	0.071644	0.031322	0.008783	0.918329	0.636806	0.902818
0.402	0.068981	0.030389	0.009149	0.918065	0.637183	0.90195
0.403	0.074574	0.037846	0.01537	0.917791	0.636806	0.901739
0.404	0.089489	0.051829	0.026348	0.919395	0.636067	0.90195
0.405	0.107334	0.064693	0.041169	0.920197	0.637183	0.90195
0.406	0.125444	0.077744	0.057819	0.920725	0.637183	0.902169
0.407	0.142489	0.090049	0.070444	0.920989	0.636998	0.903029
0.408	0.156606	0.102167	0.081056	0.920725	0.637368	0.902818
0.409	0.167525	0.114659	0.090571	0.919659	0.637368	0.902388
0.41	0.178711	0.124912	0.098438	0.920461	0.636806	0.902818
0.411	0.189099	0.133674	0.107953	0.920461	0.636622	0.902388
0.412	0.200551	0.140572	0.118382	0.922055	0.636437	0.902388
0.413	0.211737	0.147284	0.126067	0.922857	0.635882	0.903247
0.414	0.220526	0.155861	0.132288	0.922055	0.636622	0.903466
0.415	0.227983	0.163504	0.137777	0.922319	0.637183	0.903466
0.416	0.234643	0.171521	0.142717	0.922055	0.637922	0.904326
0.417	0.241567	0.17786	0.149122	0.922857	0.636622	0.902388
0.418	0.249557	0.182893	0.157172	0.921263	0.638853	0.903896
0.419	0.257547	0.187182	0.16321	0.923923	0.637368	0.903677
0.42	0.263673	0.189419	0.167053	0.924187	0.637368	0.903247
0.421	0.267934	0.192215	0.169248	0.925517	0.636622	0.903466
0.422	0.27113	0.195944	0.170163	0.924989	0.637737	0.904326
0.423	0.274593	0.200046	0.172176	0.923923	0.638299	0.904326
0.424	0.278588	0.204707	0.17675	0.924187	0.638107	0.903896
0.425	0.284447	0.20713	0.180043	0.923659	0.638669	0.904326
0.426	0.289241	0.208436	0.182239	0.924187	0.637737	0.904115
0.427	0.291638	0.208622	0.183703	0.925517	0.637368	0.903677
0.428	0.294568	0.208622	0.182056	0.926055	0.637183	0.904326
0.429	0.294834	0.210673	0.180775	0.926055	0.636437	0.904326
0.43	0.294834	0.21291	0.180958	0.926319	0.637183	0.904115
0.431	0.296432	0.215334	0.180958	0.925253	0.637553	0.904545
0.432	0.298297	0.216266	0.181873	0.926055	0.638299	0.904763
0.433	0.299362	0.215893	0.181873	0.927121	0.637737	0.904763
0.434	0.30096	0.215147	0.180593	0.926847	0.638484	0.905412
0.435	0.300161	0.213842	0.178397	0.927385	0.638107	0.904763
0.436	0.298563	0.213282	0.175835	0.927913	0.638107	0.904326
0.437	0.29803	0.212723	0.172908	0.927649	0.637737	0.904763
0.438	0.296432	0.212537	0.170529	0.928187	0.638107	0.904974
0.439	0.294834	0.211978	0.168882	0.928451	0.639408	0.904974
0.44	0.294302	0.210113	0.166321	0.927649	0.638484	0.905412
0.441	0.29297	0.207876	0.163576	0.928715	0.639038	0.905193
0.442	0.291372	0.20452	0.160282	0.927385	0.6396	0.905842
0.443	0.289774	0.201537	0.155709	0.929517	0.637922	0.904545
0.444	0.286844	0.199487	0.152049	0.929781	0.637922	0.904974
0.445	0.283116	0.197063	0.148938	0.929517	0.637368	0.904974
0.446	0.281518	0.195198	0.145462	0.929253	0.637737	0.905623
0.447	0.278588	0.192402	0.142717	0.929517	0.637737	0.905412
0.448	0.276724	0.188673	0.140339	0.929517	0.637737	0.905412
0.449	0.275126	0.185317	0.136496	0.929781	0.638484	0.905842
0.45	0.272195	0.180097	0.132654	0.930847	0.638669	0.905842
0.451	0.2682	0.176555	0.128812	0.930309	0.638669	0.905412
0.452	0.264738	0.173386	0.124237	0.930847	0.638484	0.905842
0.453	0.26021	0.170216	0.120395	0.931375	0.638107	0.905412
0.454	0.256215	0.167419	0.117102	0.930847	0.638484	0.905412
0.455	0.253818	0.163131	0.113076	0.931111	0.638853	0.905623
0.456	0.250356	0.159217	0.109416	0.931913	0.638853	0.905412
0.457	0.246627	0.154369	0.105575	0.931111	0.639408	0.905412
0.458	0.242366	0.150268	0.100817	0.931649	0.639223	0.906052
0.459	0.237306	0.147098	0.096243	0.932177	0.638853	0.905623
0.46	0.231979	0.142997	0.092217	0.931913	0.638853	0.905623
0.461	0.227717	0.140013	0.087643	0.931913	0.638107	0.906052
0.462	0.222923	0.136285	0.083984	0.931913	0.638107	0.905842
0.463	0.219194	0.13237	0.08069	0.931913	0.638107	0.905412
0.464	0.215466	0.128268	0.076482	0.932979	0.639408	0.906271
0.465	0.210406	0.123607	0.07264	0.933243	0.639038	0.906052
0.466	0.204813	0.120251	0.069163	0.932979	0.638669	0.906701
0.467	0.199752	0.116709	0.065321	0.934837	0.637922	0.906271
0.468	0.194159	0.11354	0.061662	0.931913	0.639784	0.90735
0.469	0.188565	0.110743	0.058734	0.932715	0.638669	0.905842
0.47	0.18457	0.106828	0.055257	0.933771	0.638299	0.906052
0.471	0.179777	0.103472	0.052696	0.933771	0.639223	0.905623
0.472	0.17445	0.099184	0.049951	0.934573	0.639038	0.905623
0.473	0.169656	0.095642	0.046658	0.935375	0.6396	0.90649
0.474	0.163264	0.092845	0.043547	0.934309	0.639969	0.90649
0.475	0.157138	0.089489	0.041169	0.934309	0.639408	0.906701
0.476	0.151812	0.087438	0.038241	0.934045	0.639408	0.907139
0.477	0.145952	0.084269	0.035863	0.933243	0.638669	0.905842
0.478	0.141158	0.0811	0.03385	0.934045	0.638299	0.905623
0.479	0.136097	0.07793	0.031654	0.935639	0.638484	0.906271
0.48	0.130504	0.074575	0.029824	0.935903	0.639408	0.906271
0.481	0.123846	0.071965	0.028177	0.936177	0.638484	0.906271
0.482	0.118253	0.068795	0.026165	0.935375	0.638853	0.90735
0.483	0.111595	0.066744	0.024152	0.934309	0.639223	0.90735
0.484	0.106002	0.064507	0.023421	0.935111	0.638484	0.906701
0.485	0.101207	0.061338	0.021774	0.935111	0.638853	0.90649
0.486	0.09588	0.0591	0.020493	0.935903	0.638853	0.905623
0.487	0.090554	0.056118	0.019761	0.937507	0.638853	0.906271
0.488	0.08576	0.053507	0.018297	0.937233	0.639408	0.906701
0.489	0.079368	0.051457	0.01665	0.936969	0.639784	0.906701
0.49	0.074574	0.04922	0.016102	0.936177	0.639784	0.906701
0.491	0.06978	0.047728	0.014638	0.935111	0.639223	0.90692
0.492	0.065519	0.045677	0.013723	0.934045	0.640154	0.90692
0.493	0.062056	0.043813	0.013174	0.937771	0.638853	0.905193
0.494	0.05886	0.041948	0.012076	0.936441	0.639038	0.90649
0.495	0.055131	0.039338	0.011162	0.937233	0.638853	0.905842
0.496	0.051935	0.038033	0.010796	0.937233	0.638669	0.906271
0.497	0.047674	0.035982	0.009697	0.935903	0.639038	0.90692
0.498	0.043945	0.034491	0.0086	0.936441	0.639038	0.906701
0.499	0.041282	0.033373	0.008234	0.936705	0.639223	0.90692
0.5	0.039684	0.031322	0.007502	0.936441	0.639784	0.907139
0.501	0.037021	0.030203	0.006953	0.937771	0.6396	0.906271
0.502	0.036221	0.028525	0.007502	0.938299	0.638853	0.90649
0.503	0.043945	0.036915	0.012259	0.937771	0.638853	0.90649
0.504	0.057262	0.050524	0.022689	0.938299	0.6396	0.906052
0.505	0.075639	0.063575	0.037509	0.937771	0.6396	0.906701
0.506	0.095082	0.076998	0.052696	0.937507	0.639038	0.906701
0.507	0.112128	0.08893	0.066784	0.938299	0.639784	0.906271
0.508	0.127042	0.101235	0.078495	0.938035	0.639408	0.906701
0.509	0.139826	0.113353	0.087095	0.938299	0.639408	0.907139
0.51	0.150747	0.123234	0.095511	0.938837	0.639223	0.906052
0.511	0.162199	0.13237	0.105575	0.937771	0.638484	0.906052
0.512	0.173917	0.139454	0.115272	0.938035	0.638853	0.906701
0.513	0.184038	0.147471	0.123689	0.938573	0.638484	0.906052
0.514	0.193627	0.155301	0.13119	0.938035	0.638853	0.906701
0.515	0.201883	0.163131	0.136496	0.938573	0.639408	0.90735
0.516	0.208009	0.171148	0.141802	0.939101	0.6396	0.906701
0.517	0.216265	0.176928	0.148207	0.939639	0.638669	0.906052
0.518	0.22532	0.182334	0.155525	0.937771	0.640339	0.907787
0.519	0.232246	0.186249	0.161747	0.939101	0.638853	0.906271
0.52	0.239703	0.189419	0.166687	0.938837	0.638853	0.90649
0.521	0.244497	0.192961	0.168699	0.939903	0.638484	0.906701
0.522	0.246361	0.196131	0.170346	0.939903	0.638669	0.90649
0.523	0.249557	0.200791	0.172908	0.939365	0.638669	0.906701
0.524	0.254085	0.204707	0.176018	0.939903	0.6396	0.907139
0.525	0.259678	0.206944	0.179677	0.939101	0.639784	0.90649
0.526	0.264738	0.208249	0.182788	0.938837	0.6396	0.906271
0.527	0.268733	0.208249	0.183337	0.939639	0.639969	0.90649
0.528	0.269266	0.20974	0.182422	0.939639	0.638299	0.905623
0.529	0.270331	0.211978	0.181873	0.939365	0.638107	0.906271
0.53	0.27113	0.213656	0.180593	0.940167	0.638853	0.90649
0.531	0.272462	0.216079	0.180593	0.939639	0.638484	0.906271
0.532	0.274859	0.216079	0.18169	0.939903	0.638853	0.90649
0.533	0.276191	0.216079	0.181142	0.940431	0.639408	0.90692
0.534	0.276191	0.215147	0.179861	0.940167	0.638484	0.906271
0.535	0.275925	0.213842	0.178397	0.940431	0.637553	0.906701
0.536	0.274859	0.214029	0.175652	0.940705	0.635882	0.90649
0.537	0.272728	0.21291	0.172542	0.939903	0.635321	0.905842
0.538	0.271929	0.212723	0.170529	0.940431	0.635882	0.906271
0.539	0.271929	0.211418	0.167784	0.940969	0.637183	0.90649
0.54	0.269532	0.209181	0.165223	0.940431	0.638669	0.906271
0.541	0.268733	0.206944	0.162662	0.941497	0.639969	0.906701
0.542	0.266602	0.203588	0.158453	0.939903	0.642386	0.90735
0.543	0.263406	0.201164	0.154062	0.941497	0.641455	0.904974
0.544	0.261009	0.198554	0.150219	0.940431	0.640893	0.906052
0.545	0.258612	0.195758	0.145645	0.939903	0.639408	0.905623
0.546	0.25515	0.193707	0.142169	0.940167	0.638484	0.905842
0.547	0.253019	0.189978	0.139058	0.940969	0.637368	0.90649
0.548	0.25009	0.186809	0.135399	0.940969	0.637922	0.90692
0.549	0.246361	0.18308	0.131922	0.941761	0.637737	0.90649
0.55	0.243165	0.178606	0.128263	0.941761	0.638853	0.906701
0.551	0.239969	0.175436	0.123322	0.940705	0.639408	0.906052
0.552	0.234909	0.171708	0.118931	0.940705	0.639408	0.905623
0.553	0.23118	0.168538	0.115089	0.941497	0.638299	0.905842
0.554	0.227983	0.165182	0.110332	0.941233	0.637922	0.906052
0.555	0.223456	0.160894	0.106123	0.942299	0.638669	0.906052
0.556	0.219993	0.157166	0.102464	0.942827	0.638107	0.906701
0.557	0.215998	0.152505	0.097889	0.941497	0.639038	0.90649
0.558	0.210938	0.148962	0.092767	0.941497	0.638853	0.905842
0.559	0.206144	0.145234	0.088375	0.940969	0.639223	0.906271
0.56	0.20135	0.141505	0.082886	0.940431	0.638669	0.905842
0.561	0.195757	0.138149	0.078312	0.941497	0.637922	0.905412
0.562	0.191496	0.134234	0.074469	0.942299	0.638107	0.906271
0.563	0.186435	0.130505	0.070261	0.942299	0.638484	0.906271
0.564	0.180576	0.126403	0.066602	0.942827	0.639038	0.905842
0.565	0.176048	0.122302	0.063308	0.941497	0.638853	0.906271
0.566	0.170455	0.119319	0.059649	0.940969	0.638853	0.906701
0.567	0.164329	0.115218	0.055806	0.943101	0.637737	0.904763
0.568	0.158736	0.112048	0.053062	0.940705	0.638669	0.906701
0.569	0.153676	0.108692	0.049585	0.942563	0.637368	0.905623
0.57	0.147284	0.104963	0.046475	0.943365	0.637368	0.905412
0.571	0.141957	0.101794	0.044279	0.943101	0.638299	0.905842
0.572	0.135831	0.097506	0.041717	0.942299	0.638669	0.905623
0.573	0.129705	0.094523	0.039156	0.942299	0.638853	0.905412
0.574	0.124112	0.091354	0.037143	0.941497	0.638484	0.905623
0.575	0.11852	0.087998	0.034399	0.942035	0.638107	0.905842
0.576	0.111595	0.085947	0.031837	0.942827	0.638299	0.905412
0.577	0.106268	0.082405	0.029824	0.942563	0.638107	0.905412
0.578	0.101207	0.079608	0.027995	0.943101	0.638299	0.905193
0.579	0.095082	0.076066	0.025982	0.942563	0.638299	0.904974
0.58	0.09082	0.073083	0.024884	0.941761	0.638484	0.905623
0.581	0.08576	0.070846	0.023055	0.942035	0.638669	0.905412
0.582	0.0807	0.067863	0.020859	0.942035	0.638299	0.905412
0.583	0.076438	0.065626	0.019944	0.942563	0.638299	0.906052
0.584	0.071644	0.063015	0.01848	0.943629	0.637737	0.905412
0.585	0.067117	0.060592	0.016834	0.943101	0.637737	0.905193
0.586	0.063388	0.058355	0.016102	0.943101	0.637553	0.905623
0.587	0.059392	0.054813	0.015003	0.943365	0.637553	0.904974
0.588	0.055397	0.052762	0.01354	0.943101	0.637368	0.904545
0.589	0.052201	0.050711	0.012808	0.942299	0.637922	0.905193
0.59	0.048473	0.049033	0.01171	0.942827	0.637922	0.905412
0.591	0.044478	0.047542	0.010063	0.943101	0.638299	0.904974
0.592	0.042347	0.044558	0.009881	0.941497	0.638669	0.90649
0.593	0.039151	0.043067	0.008966	0.944431	0.637183	0.904545
0.594	0.036221	0.040457	0.008051	0.942299	0.636998	0.904545
0.595	0.034624	0.038593	0.007868	0.942563	0.637553	0.904974
0.596	0.03196	0.037287	0.00677	0.942563	0.637553	0.904763
0.597	0.029297	0.035423	0.005856	0.942299	0.638107	0.904763
0.598	0.027433	0.034304	0.005489	0.943365	0.638669	0.905412
0.599	0.025302	0.032254	0.005123	0.943365	0.638107	0.905412
0.6	0.022905	0.030203	0.004025	0.943101	0.638299	0.905193
0.601	0.02184	0.029084	0.004025	0.943894	0.637737	0.905412
0.602	0.020774	0.027406	0.004575	0.943365	0.637737	0.904763
0.603	0.028498	0.036542	0.01043	0.943101	0.636998	0.904115
0.604	0.043945	0.049592	0.02159	0.943894	0.637368	0.904763
0.605	0.062056	0.063389	0.036777	0.943894	0.637368	0.904326
0.606	0.081499	0.076439	0.052147	0.943894	0.637368	0.904545
0.607	0.099875	0.087811	0.06587	0.944431	0.637922	0.905193
0.608	0.113992	0.100303	0.076299	0.943365	0.637553	0.904974
0.609	0.125444	0.112048	0.084716	0.942827	0.637737	0.904763
0.61	0.137429	0.122861	0.093682	0.942827	0.637737	0.904763
0.611	0.148083	0.131624	0.103196	0.942563	0.637368	0.903896
0.612	0.160068	0.138895	0.112344	0.943101	0.637922	0.903896
0.613	0.172586	0.146725	0.12131	0.944167	0.636806	0.904974
0.614	0.18244	0.153624	0.127531	0.943101	0.637553	0.904545
0.615	0.190431	0.161826	0.132105	0.943894	0.637737	0.904763
0.616	0.197888	0.169097	0.137411	0.943365	0.637922	0.905623
0.617	0.204014	0.17525	0.143998	0.944167	0.636998	0.903677
0.618	0.21227	0.181402	0.150951	0.942563	0.638299	0.904763
0.619	0.221059	0.185504	0.157904	0.943101	0.636806	0.904326
0.62	0.227717	0.188486	0.161929	0.943629	0.636437	0.903896
0.621	0.232512	0.191283	0.163393	0.944695	0.636437	0.903896
0.622	0.23704	0.19408	0.16504	0.944695	0.636806	0.904763
0.623	0.23917	0.198554	0.166869	0.943629	0.637183	0.904115
0.624	0.242899	0.20191	0.169797	0.943629	0.636806	0.904115
0.625	0.248225	0.20508	0.174189	0.943101	0.636806	0.904545
0.626	0.252753	0.206758	0.176567	0.942827	0.636998	0.903677
0.627	0.256482	0.20713	0.176384	0.943894	0.636806	0.903677
0.628	0.259411	0.208249	0.175652	0.943629	0.636806	0.903896
0.629	0.259678	0.208995	0.174006	0.943894	0.636437	0.903466
0.63	0.260477	0.211045	0.172542	0.944695	0.636998	0.903677
0.631	0.262075	0.21291	0.17309	0.943365	0.636998	0.904326
0.632	0.262874	0.213469	0.17309	0.943101	0.636998	0.904326
0.633	0.264205	0.213656	0.172359	0.943629	0.637183	0.903677
0.634	0.264472	0.212723	0.171261	0.943101	0.636806	0.904115
0.635	0.263406	0.211791	0.167784	0.943894	0.636622	0.903677
0.636	0.262341	0.211232	0.163942	0.944695	0.636067	0.903466
0.637	0.261808	0.20974	0.161197	0.944695	0.636067	0.904115
0.638	0.259678	0.20974	0.157904	0.944695	0.636252	0.903466
0.639	0.258346	0.207689	0.154794	0.944167	0.636437	0.903247
0.64	0.257547	0.206384	0.152232	0.943365	0.636437	0.904115
0.641	0.25515	0.204147	0.148755	0.943629	0.636806	0.903466
0.642	0.252487	0.201164	0.144547	0.942563	0.637368	0.904115
0.643	0.25009	0.198554	0.141071	0.94496	0.635321	0.903029
0.644	0.246894	0.195571	0.136862	0.944695	0.636437	0.902818
0.645	0.243698	0.192775	0.132654	0.943894	0.635697	0.902818
0.646	0.241034	0.190164	0.129361	0.943365	0.635882	0.903247
0.647	0.237306	0.186995	0.12625	0.943894	0.636252	0.902818
0.648	0.234376	0.184012	0.122408	0.943365	0.636067	0.902818
0.649	0.231713	0.179724	0.119297	0.943365	0.637553	0.903677
0.65	0.226918	0.175995	0.114906	0.944431	0.637183	0.903466
0.651	0.222923	0.172453	0.109966	0.944167	0.636806	0.903247
0.652	0.219727	0.168538	0.105575	0.944431	0.636622	0.903029
0.653	0.2144	0.165182	0.101183	0.944695	0.635513	0.902818
0.654	0.210406	0.161267	0.096792	0.943365	0.635513	0.903029
0.655	0.206411	0.157352	0.093864	0.944167	0.636067	0.903247
0.656	0.201617	0.15381	0.089473	0.944167	0.635697	0.902818
0.657	0.196823	0.149335	0.085264	0.943894	0.636252	0.902818
0.658	0.192561	0.145979	0.081239	0.944695	0.635882	0.903466
0.659	0.186435	0.141878	0.076482	0.944431	0.636067	0.902599
0.66	0.181641	0.138335	0.07209	0.943629	0.636252	0.902388
0.661	0.177113	0.134607	0.068615	0.943894	0.635882	0.902599
0.662	0.170721	0.130692	0.064589	0.943365	0.636067	0.90195
0.663	0.165661	0.12715	0.061112	0.943101	0.635697	0.903029
0.664	0.160867	0.123048	0.058368	0.944167	0.635697	0.903247
0.665	0.154741	0.119879	0.054891	0.944431	0.636067	0.902818
0.666	0.149415	0.116336	0.050866	0.944695	0.636067	0.902818
0.667	0.143821	0.112048	0.047756	0.94629	0.635513	0.90195
0.668	0.137163	0.108878	0.044096	0.942035	0.636998	0.902818
0.669	0.131836	0.104963	0.041169	0.943365	0.635882	0.902169
0.67	0.126776	0.101607	0.038973	0.944167	0.635136	0.902169
0.671	0.12065	0.098625	0.036411	0.944431	0.634582	0.901739
0.672	0.115324	0.095083	0.033667	0.944695	0.635136	0.902169
0.673	0.109731	0.091913	0.031471	0.945497	0.635136	0.902818
0.674	0.103604	0.088371	0.029276	0.944695	0.635136	0.90195
0.675	0.098277	0.085388	0.026531	0.944167	0.635513	0.902169
0.676	0.093484	0.082405	0.024884	0.943629	0.635136	0.902388
0.677	0.087891	0.078862	0.022871	0.942563	0.635136	0.901521
0.678	0.083097	0.076439	0.021042	0.943365	0.634397	0.901302
0.679	0.078835	0.072897	0.020127	0.944431	0.634951	0.901739
0.68	0.073509	0.070846	0.018846	0.94496	0.635136	0.90195
0.681	0.069514	0.068049	0.017016	0.945224	0.635321	0.902169
0.682	0.065519	0.065253	0.016284	0.944167	0.635321	0.902599
0.683	0.060724	0.063015	0.014821	0.943101	0.635136	0.902388
0.684	0.057262	0.060033	0.01354	0.943894	0.636067	0.901739
0.685	0.053799	0.057609	0.012808	0.943365	0.635321	0.901739
0.686	0.049538	0.054999	0.012076	0.944167	0.636067	0.901302
0.687	0.046875	0.052762	0.010796	0.945761	0.635321	0.901521
0.688	0.043679	0.051084	0.010247	0.945224	0.635136	0.901739
0.689	0.039684	0.048473	0.009697	0.94496	0.634766	0.901521
0.69	0.037287	0.046795	0.008234	0.944431	0.634212	0.901521
0.691	0.03489	0.044186	0.007685	0.942827	0.63402	0.901739
0.692	0.031161	0.041948	0.007136	0.941761	0.634951	0.902169
0.693	0.02983	0.040457	0.006038	0.945224	0.634582	0.900005
0.694	0.027433	0.03822	0.005856	0.944167	0.635882	0.901302
0.695	0.024503	0.037101	0.005306	0.945224	0.635697	0.900872
0.696	0.023438	0.03561	0.004391	0.94496	0.634582	0.901091
0.697	0.021307	0.033745	0.004209	0.943629	0.633835	0.901302
0.698	0.019175	0.032067	0.003843	0.943365	0.633835	0.901091
0.699	0.01811	0.029644	0.00311	0.943101	0.634582	0.901091
0.7	0.016246	0.028339	0.002562	0.943101	0.635697	0.901091
0.701	0.014648	0.026661	0.002379	0.94496	0.635882	0.900872
0.702	0.013849	0.025728	0.002013	0.94496	0.636067	0.900872
0.703	0.012251	0.02461	0.002196	0.944695	0.634582	0.900653
0.704	0.010386	0.022932	0.00183	0.944167	0.632911	0.899575
0.705	0.009587	0.021999	0.001281	0.942035	0.632165	0.899145
0.706	0.008522	0.019949	0.001098	0.941233	0.631426	0.898067
0.707	0.007191	0.01883	0.000732	0.940705	0.631234	0.89677
0.708	0.006658	0.017525	0.000183	0.940431	0.630864	0.896121
0.709	0.005326	0.016406	0.000183	0.940431	0.630125	0.895043
0.71	0.004261	0.016034	-0.00018	0.939903	0.628639	0.893527
0.711	0.004261	0.014915	-0.00073	0.937507	0.626592	0.892668
0.712	0.002929	0.013983	-0.00055	0.935639	0.624737	0.890941
0.713	0.001864	0.013051	-0.00037	0.934045	0.623436	0.888776
0.714	0.00213	0.011373	-0.00128	0.931913	0.62306	0.887268
0.715	0.000799	0.010627	-0.00091	0.931649	0.621574	0.885752
0.716	0.000799	0.009508	-0.0011	0.930847	0.620465	0.883596
0.717	0.000799	0.008763	-0.00146	0.928979	0.618233	0.88165
0.718	-0.0008	0.00839	-0.00128	0.927121	0.615632	0.879275
0.719	-0.0008	0.007271	-0.00128	0.924187	0.612476	0.87647
0.72	-0.00027	0.007085	-0.00165	0.921263	0.610059	0.874086
0.721	-0.00133	0.005407	-0.00146	0.919131	0.607828	0.870852
0.722	-0.0016	0.004661	-0.00146	0.916461	0.605603	0.868047
0.723	-0.00187	0.003729	-0.00183	0.914867	0.602443	0.865663
0.724	-0.00293	0.002983	-0.00183	0.912999	0.598727	0.86221
0.725	-0.00293	0.00317	-0.00183	0.909273	0.59464	0.858537
0.726	-0.00266	0.002237	-0.00238	0.905546	0.58981	0.854654
0.727	-0.004	0.002237	-0.00238	0.902348	0.58368	0.851192
0.728	-0.00373	0.001492	-0.0022	0.897292	0.578293	0.84666
0.729	-0.00346	0.000373	-0.00256	0.893556	0.57272	0.84191
0.73	-0.00426	-0.00037	-0.00256	0.890632	0.565475	0.83651
0.731	-0.00426	-0.00093	-0.00238	0.886368	0.556744	0.830244
0.732	-0.00426	-0.00112	-0.00274	0.882368	0.546527	0.823547
0.733	-0.00506	-0.00149	-0.00293	0.877048	0.534638	0.814694
0.734	-0.00479	-0.00224	-0.00238	0.869323	0.521077	0.804115
0.735	-0.00426	-0.00242	-0.00311	0.862398	0.504915	0.791581
0.736	-0.00533	-0.00336	-0.00274	0.854407	0.488753	0.774954
0.737	-0.00506	-0.00354	-0.00238	0.845086	0.470363	0.752708
0.738	-0.00479	-0.00447	-0.00311	0.835231	0.451043	0.725274
0.739	-0.00639	-0.00485	-0.00293	0.821915	0.431723	0.691583
0.74	-0.00639	-0.00485	-0.00256	0.80407	0.41296	0.654434
0.741	-0.00613	-0.00541	-0.00293	0.783562	0.395126	0.616204
0.742	-0.00639	-0.00522	-0.00293	0.757994	0.377664	0.577327
0.743	-0.00586	-0.00559	-0.00293	0.727897	0.361874	0.539962
0.744	-0.00559	-0.00615	-0.00329	0.697802	0.346827	0.506052
0.745	-0.00666	-0.00634	-0.00329	0.665309	0.332151	0.473871
0.746	-0.00639	-0.00727	-0.00293	0.632549	0.317662	0.443201
0.747	-0.00639	-0.0069	-0.00348	0.600056	0.303915	0.415122
0.748	-0.00746	-0.00708	-0.00348	0.567829	0.29054	0.389204
0.749	-0.00666	-0.00764	-0.00311	0.537733	0.276978	0.363502
0.75	-0.00613	-0.00764	-0.00329	0.509768	0.264718	0.340824
0.751	-0.00666	-0.00839	-0.00348	0.482068	0.253386	0.318577
0.752	-0.00639	-0.00858	-0.00311	0.457832	0.243355	0.297195
0.753	-0.00639	-0.00932	-0.00329	0.434394	0.233138	0.277972
0.754	-0.00746	-0.00932	-0.00366	0.411756	0.222177	0.25983
0.755	-0.00746	-0.00914	-0.00311	0.390715	0.211774	0.241902
0.756	-0.00719	-0.00969	-0.00348	0.369142	0.201928	0.226136
0.757	-0.00772	-0.00932	-0.00366	0.348368	0.192083	0.211233
0.758	-0.00719	-0.01007	-0.00329	0.329991	0.182795	0.19633
0.759	-0.00693	-0.01025	-0.00366	0.312412	0.174249	0.182939
0.76	-0.00772	-0.01007	-0.00384	0.2959	0.166261	0.170628
0.761	-0.00719	-0.011	-0.00366	0.280985	0.159574	0.158532
0.762	-0.00719	-0.01044	-0.00366	0.265004	0.151957	0.147517
0.763	-0.00799	-0.01119	-0.00384	0.251155	0.144155	0.138014
0.764	-0.00772	-0.01081	-0.00329	0.237306	0.13691	0.127862
0.765	-0.00746	-0.01081	-0.00348	0.223189	0.129665	0.119007
0.766	-0.00772	-0.01156	-0.00366	0.212003	0.122791	0.111232
0.767	-0.00719	-0.01119	-0.00329	0.201084	0.117404	0.102593
0.768	-0.00746	-0.01174	-0.00366	0.190431	0.11276	0.095033
0.769	-0.00799	-0.01193	-0.00384	0.181108	0.107745	0.088985
0.77	-0.00772	-0.01193	-0.00366	0.171254	0.103101	0.082074
0.771	-0.00746	-0.01212	-0.00366	0.1614	0.097899	0.075594
0.772	-0.00852	-0.01212	-0.00384	0.152611	0.0917684	0.070627
0.773	-0.00772	-0.01286	-0.00348	0.144354	0.0856386	0.065011
0.774	-0.00799	-0.01249	-0.00366	0.137163	0.081366	0.059612
0.775	-0.00799	-0.01249	-0.00403	0.130504	0.07765	0.055508
0.776	-0.00799	-0.01286	-0.00384	0.123314	0.0752355	0.050972
0.777	-0.00799	-0.01249	-0.00366	0.117721	0.0720775	0.046653
0.778	-0.00826	-0.01305	-0.00384	0.111329	0.0683622	0.042981
0.779	-0.00799	-0.01286	-0.00384	0.104137	0.0639034	0.039741
0.78	-0.00772	-0.01268	-0.00421	0.0988104	0.0594453	0.035637
0.781	-0.00852	-0.01342	-0.00403	0.0934842	0.05573	0.032829
0.782	-0.00746	-0.01286	-0.00384	0.0889561	0.0529431	0.030022
0.783	-0.00772	-0.01361	-0.00403	0.085227	0.050714	0.027214
0.784	-0.00799	-0.01324	-0.00421	0.0809659	0.0481133	0.024622
0.785	-0.00826	-0.01361	-0.00384	0.0764378	0.0456987	0.022678
0.786	-0.00826	-0.0138	-0.00366	0.0729757	0.0432834	0.020302
0.787	-0.00852	-0.01342	-0.00366	0.0676486	0.0403109	0.018358
0.788	-0.00799	-0.01436	-0.00366	0.0641865	0.0377102	0.016846
0.789	-0.00879	-0.01398	-0.00384	0.0609905	0.0345521	0.014471
0.79	-0.00879	-0.0138	-0.00439	0.0577944	0.0321376	0.012959
0.791	-0.00826	-0.01436	-0.00384	0.0551313	0.0306513	0.011879
0.792	-0.00906	-0.01417	-0.00384	0.0530003	0.0287933	0.010151
0.793	-0.00906	-0.01454	-0.00421	0.0490052	0.026936	0.008639
0.794	-0.00852	-0.01398	-0.00384	0.0468751	0.0254498	0.008423
0.795	-0.00852	-0.01454	-0.00403	0.043146	0.0241497	0.006911
0.796	-0.00852	-0.01436	-0.00439	0.040216	0.0224773	0.005615
0.797	-0.00772	-0.01436	-0.00384	0.0386179	0.0208055	0.005184
0.798	-0.00852	-0.01473	-0.00403	0.0362209	0.0191337	0.004319
0.799	-0.00852	-0.01417	-0.00403	0.0351559	0.0183909	0.003023
0.8	-0.00799	-0.01491	-0.00348	0.0335578	0.0170902	0.002592
0.801	-0.00852	-0.01473	-0.00421	0.0311608	0.0157902	0.001943
0.802	-0.00852	-0.01454	-0.00403	0.0298297	0.014675	0.000863
0.803	-0.00799	-0.0151	-0.00366	0.0274326	0.0144894	0.000863
0.804	-0.00852	-0.01491	-0.00384	0.0253016	0.0130032	0.000431
0.805	-0.00852	-0.01529	-0.00421	0.0242366	0.0115169	-0.00086
0.806	-0.00826	-0.0151	-0.00366	0.0229045	0.0100313	-0.0013
0.807	-0.00906	-0.01473	-0.00403	0.0215725	0.00928788	-0.00173
0.808	-0.00879	-0.0151	-0.00421	0.0210405	0.00798784	-0.00238
0.809	-0.00852	-0.01473	-0.00366	0.0194425	0.00687332	-0.00302
0.81	-0.00932	-0.0151	-0.00421	0.0178444	0.00687332	-0.00259
0.811	-0.00906	-0.01491	-0.00457	0.0165124	0.00650159	-0.00324
0.812	-0.00852	-0.0151	-0.00421	0.0149144	0.00557259	-0.00367
0.813	-0.00932	-0.01547	-0.00403	0.0141154	0.00482981	-0.00346
0.814	-0.00879	-0.01491	-0.00457	0.0141154	0.00371529	-0.00432
0.815	-0.00879	-0.0151	-0.00384	0.0125173	0.0027863	-0.00475
0.816	-0.00852	-0.0151	-0.00384	0.0125173	0.0027863	-0.00432
0.817	-0.00879	-0.01454	-0.00457	0.0111853	0.0027863	-0.00497
0.818	-0.00852	-0.01547	-0.00421	0.0101203	0.0027863	-0.00518
0.819	-0.00879	-0.01529	-0.00421	0.0101203	0.00241456	-0.00497
0.82	-0.00879	-0.01603	-0.00403	0.00852222	0.00222904	-0.0054
0.821	-0.00879	-0.01547	-0.00348	0.0082562	0.00167178	-0.00626
0.822	-0.00959	-0.01547	-0.00366	0.00878823	0.00074278	-0.00583
0.823	-0.00906	-0.01529	-0.00403	0.0077232	0	-0.00626
0.824	-0.00852	-0.01491	-0.00366	0.00745718	-0.0005579	-0.00691
0.825	-0.00932	-0.01547	-0.00403	0.00665816	-0.0001862	-0.00605
0.826	-0.00879	-0.01529	-0.00476	0.00506013	-0.0003717	-0.00605
0.827	-0.00879	-0.01585	-0.00421	0.00506013	-0.0007435	-0.00691
0.828	-0.00959	-0.01585	-0.00439	0.00426111	-0.0005579	-0.00713
0.829	-0.00906	-0.0151	-0.00439	0.00426111	-0.0011152	-0.00713
0.83	-0.00906	-0.01585	-0.00403	0.00479411	-0.0020435	-0.00734
0.831	-0.00932	-0.01491	-0.00421	0.0037281	-0.002787	-0.00691
0.832	-0.00826	-0.01566	-0.00476	0.0037281	-0.0029725	-0.0067
0.833	-0.00852	-0.01566	-0.00457	0.00346209	-0.003158	-0.00734
0.834	-0.00879	-0.01585	-0.00421	0.00186405	-0.0026008	-0.00778
0.835	-0.00852	-0.01622	-0.00421	0.00213006	-0.0022297	-0.00734
0.836	-0.00879	-0.01603	-0.00421	0.00239706	-0.0024152	-0.00799
0.837	-0.00932	-0.01603	-0.00384	0.00186405	-0.003158	-0.00821
0.838	-0.00852	-0.01566	-0.00421	0.00186405	-0.0035298	-0.00734
0.839	-0.00852	-0.01529	-0.00403	0.00186405	-0.004087	-0.00799
0.84	-0.00906	-0.01585	-0.00366	0.00159804	-0.004087	-0.00864
0.841	-0.00879	-0.01585	-0.00439	0.00159804	-0.0044588	-0.00842
0.842	-0.00906	-0.01641	-0.00384	0.00053203	-0.0042732	-0.00842
0.843	-0.00906	-0.01603	-0.00384	0.00026601	-0.0039015	-0.00907
0.844	-0.00906	-0.01585	-0.00457	0.00053203	-0.0033442	-0.00821
0.845	-0.00906	-0.01547	-0.00421	-0.000267	-0.0039015	-0.00821
0.846	-0.00959	-0.0151	-0.00421	0	-0.0048305	-0.00886
0.847	-0.00879	-0.01566	-0.00439	0.00026601	-0.0052015	-0.00821
0.848	-0.00932	-0.01566	-0.00457	-0.000799	-0.0055733	-0.00842
0.849	-0.00906	-0.01585	-0.00421	-0.000267	-0.0055733	-0.00886
0.85	-0.00826	-0.01622	-0.00439	-0.000533	-0.0052015	-0.00821
0.851	-0.00879	-0.01585	-0.00439	-0.001066	-0.0044588	-0.00842
0.852	-0.00879	-0.01603	-0.00403	-0.000533	-0.0044588	-0.00864
0.853	-0.00826	-0.01585	-0.00457	-0.001332	-0.0046443	-0.00864
0.854	-0.00906	-0.01547	-0.00439	-0.001332	-0.0052015	-0.00842
0.855	-0.00932	-0.01603	-0.00421	-0.000799	-0.0061305	-0.00907
0.856	-0.00852	-0.01566	-0.00457	-0.000799	-0.0066878	-0.00886
0.857	-0.00906	-0.01641	-0.00403	-0.000799	-0.0061305	-0.00886
0.858	-0.00959	-0.01585	-0.00421	-0.000799	-0.0052015	-0.00929
0.859	-0.00906	-0.01622	-0.00439	-0.001598	-0.0055733	-0.00929
0.86	-0.00959	-0.01585	-0.00439	-0.001865	-0.0053878	-0.00864
0.861	-0.00932	-0.01529	-0.00403	-0.001865	-0.005945	-0.00907
0.862	-0.00852	-0.01566	-0.00439	-0.0023971	-0.0066878	-0.0095
0.863	-0.00959	-0.01547	-0.00421	-0.001865	-0.0072451	-0.00886
0.864	-0.00879	-0.01585	-0.00384	-0.001865	-0.006874	-0.00907
0.865	-0.00799	-0.01622	-0.00457	-0.001598	-0.0063167	-0.0095
0.866	-0.00906	-0.01603	-0.00439	-0.001865	-0.0057588	-0.00864
0.867	-0.00906	-0.01622	-0.00403	-0.002131	-0.005016	-0.00886
0.868	-0.00879	-0.01566	-0.00421	-0.002664	-0.0053878	-0.00907
0.869	-0.00959	-0.01585	-0.00421	-0.0023971	-0.005945	-0.00864
0.87	-0.00906	-0.01585	-0.00366	-0.0029301	-0.0063167	-0.00886
0.871	-0.00852	-0.01585	-0.00439	-0.0023971	-0.0066878	-0.00929
0.872	-0.00906	-0.01678	-0.00421	-0.001865	-0.006874	-0.00886
0.873	-0.00932	-0.01622	-0.00403	-0.002664	-0.0065023	-0.00886
0.874	-0.00879	-0.01641	-0.00439	-0.001865	-0.0057588	-0.0095
0.875	-0.00932	-0.01622	-0.00439	-0.0029301	-0.0055733	-0.00929
0.876	-0.00932	-0.01566	-0.00421	-0.0031961	-0.0063167	-0.00907
0.877	-0.00906	-0.01585	-0.00476	-0.0023971	-0.006874	-0.0095
0.878	-0.00932	-0.01566	-0.00439	-0.002664	-0.0079885	-0.0095
0.879	-0.00906	-0.01585	-0.00421	-0.002664	-0.0079885	-0.00907
0.88	-0.00906	-0.01603	-0.00439	-0.0023971	-0.0081741	-0.0095
0.881	-0.00959	-0.01566	-0.00439	-0.0037291	-0.0076168	-0.00929
0.882	-0.00906	-0.01622	-0.00384	-0.0031961	-0.0074313	-0.00907
0.883	-0.00906	-0.01566	-0.00439	-0.0029301	-0.0061305	-0.00907
0.884	-0.00985	-0.01585	-0.00439	-0.0037291	-0.0061305	-0.00907
0.885	-0.00959	-0.01603	-0.00384	-0.002664	-0.0072451	-0.00886
0.886	-0.00932	-0.01603	-0.00421	-0.0029301	-0.0074313	-0.00972
0.887	-0.00932	-0.01641	-0.00421	-0.0034631	-0.0072451	-0.00929
0.888	-0.00906	-0.01603	-0.00403	-0.002664	-0.0079885	-0.00886
0.889	-0.00852	-0.01659	-0.00421	-0.0034631	-0.0072451	-0.0095
0.89	-0.00932	-0.01603	-0.00421	-0.0034631	-0.0070595	-0.00972
0.891	-0.00879	-0.01547	-0.00403	-0.0029301	-0.0066878	-0.00886
0.892	-0.00932	-0.01603	-0.00457	-0.0042621	-0.0061305	-0.0095
0.893	-0.00985	-0.01566	-0.00439	-0.0034631	-0.0066878	-0.01015
0.894	-0.00879	-0.01622	-0.00421	-0.0031961	-0.0078023	-0.00929
0.895	-0.00906	-0.01603	-0.00457	-0.0039951	-0.0083596	-0.0095
0.896	-0.00959	-0.01622	-0.00439	-0.0034631	-0.0081741	-0.00994
0.897	-0.00879	-0.01622	-0.00403	-0.0037291	-0.0076168	-0.00886
0.898	-0.00906	-0.01566	-0.00439	-0.0037291	-0.0074313	-0.00886
0.899	-0.00906	-0.01585	-0.00421	-0.0034631	-0.0072451	-0.00972
0.9	-0.10757	-0.08537	-0.07445	-0.107574	-0.0809765	-0.08961
0.901	-0.10757	-0.08537	-0.07445	-0.107574	-0.0809765	-0.08961
0.902	-0.10757	-0.08537	-0.07445	-0.107574	-0.0809765	-0.08961
0.903	-0.10757	-0.08537	-0.07445	-0.107574	-0.0809765	-0.08961
0.904	-0.10757	-0.08537	-0.07445	-0.107574	-0.0809765	-0.08961
0.905	-0.10757	-0.08537	-0.07445	-0.107574	-0.0809765	-0.08961
0.906	-0.10757	-0.08537	-0.07445	-0.107574	-0.0809765	-0.08961
0.907	-0.10757	-0.08537	-0.07445	-0.107574	-0.0809765	-0.08961
0.908	-0.10757	-0.08537	-0.07445	-0.107574	-0.0809765	-0.08961
0.909	-0.10757	-0.08537	-0.07445	-0.107574	-0.0809765	-0.08961
0.91	-0.10757	-0.08537	-0.07445	-0.107574	-0.0809765	-0.08961
0.911	-0.10757	-0.08537	-0.07445	-0.107574	-0.0809765	-0.08961
0.912	-0.10757	-0.08537	-0.07445	-0.107574	-0.0809765	-0.08961
0.913	-0.10757	-0.08537	-0.07445	-0.107574	-0.0809765	-0.08961
0.914	-0.10757	-0.08537	-0.07445	-0.107574	-0.0809765	-0.08961
0.915	-0.10757	-0.08537	-0.07445	-0.107574	-0.0809765	-0.08961
0.916	-0.10757	-0.08537	-0.07445	-0.107574	-0.0809765	-0.08961
0.917	-0.10757	-0.08537	-0.07445	-0.107574	-0.0809765	-0.08961
0.918	-0.10757	-0.08537	-0.07445	-0.107574	-0.0809765	-0.08961
0.919	-0.10757	-0.08537	-0.07445	-0.107574	-0.0809765	-0.08961
0.92	-0.10757	-0.08537	-0.07445	-0.107574	-0.0809765	-0.08961
0.921	-0.10757	-0.08537	-0.07445	-0.107574	-0.0809765	-0.08961
0.922	-0.10757	-0.08537	-0.07445	-0.107574	-0.0809765	-0.08961
0.923	-0.10757	-0.08537	-0.07445	-0.107574	-0.0809765	-0.08961
0.924	-0.10757	-0.08537	-0.07445	-0.107574	-0.0809765	-0.08961
0.925	-0.10757	-0.08537	-0.07445	-0.107574	-0.0809765	-0.08961
0.926	-0.10757	-0.08537	-0.07445	-0.107574	-0.0809765	-0.08961
0.927	-0.10757	-0.08537	-0.07445	-0.107574	-0.0809765	-0.08961
0.928	-0.10757	-0.08537	-0.07445	-0.107574	-0.0809765	-0.08961
0.929	-0.10757	-0.08537	-0.07445	-0.107574	-0.0809765	-0.08961
0.93	-0.10757	-0.08537	-0.07445	-0.107574	-0.0809765	-0.08961
0.931	-0.10757	-0.08537	-0.07445	-0.107574	-0.0809765	-0.08961
0.932	-0.10757	-0.08537	-0.07445	-0.107574	-0.0809765	-0.08961
0.933	-0.10757	-0.08537	-0.07445	-0.107574	-0.0809765	-0.08961
0.934	-0.10757	-0.08537	-0.07445	-0.107574	-0.0809765	-0.08961
0.935	-0.10757	-0.08537	-0.07445	-0.107574	-0.0809765	-0.08961
0.936	-0.10757	-0.08537	-0.07445	-0.107574	-0.0809765	-0.08961
0.937	-0.10757	-0.08537	-0.07445	-0.107574	-0.0809765	-0.08961
0.938	-0.10757	-0.08537	-0.07445	-0.107574	-0.0809765	-0.08961
0.939	-0.10757	-0.08537	-0.07445	-0.107574	-0.0809765	-0.08961
0.94	-0.10757	-0.08537	-0.07445	-0.107574	-0.0809765	-0.08961
0.941	-0.10757	-0.08537	-0.07445	-0.107574	-0.0809765	-0.08961
0.942	-0.10757	-0.08537	-0.07445	-0.107574	-0.0809765	-0.08961
0.943	-0.10757	-0.08537	-0.07445	-0.107574	-0.0809765	-0.08961
0.944	-0.10757	-0.08537	-0.07445	-0.107574	-0.0809765	-0.08961
0.945	-0.10757	-0.08537	-0.07445	-0.107574	-0.0809765	-0.08961
0.946	-0.10757	-0.08537	-0.07445	-0.107574	-0.0809765	-0.08961
0.947	-0.10757	-0.08537	-0.07445	-0.107574	-0.0809765	-0.08961
0.948	-0.10757	-0.08537	-0.07445	-0.107574	-0.0809765	-0.08961
0.949	-0.10757	-0.08537	-0.07445	-0.107574	-0.0809765	-0.08961
0.95	-0.10757	-0.08537	-0.07445	-0.107574	-0.0809765	-0.08961
0.951	-0.10757	-0.08537	-0.07445	-0.107574	-0.0809765	-0.08961
0.952	-0.10757	-0.08537	-0.07445	-0.107574	-0.0809765	-0.08961
0.953	-0.10757	-0.08537	-0.07445	-0.107574	-0.0809765	-0.08961
0.954	-0.10757	-0.08537	-0.07445	-0.107574	-0.0809765	-0.08961
0.955	-0.10757	-0.08537	-0.07445	-0.107574	-0.0809765	-0.08961
0.956	-0.10757	-0.08537	-0.07445	-0.107574	-0.0809765	-0.08961
0.957	-0.10757	-0.08537	-0.07445	-0.107574	-0.0809765	-0.08961
0.958	-0.10757	-0.08537	-0.07445	-0.107574	-0.0809765	-0.08961
0.959	-0.10757	-0.08537	-0.07445	-0.107574	-0.0809765	-0.08961
0.96	-0.10757	-0.08537	-0.07445	-0.107574	-0.0809765	-0.08961
0.961	-0.10757	-0.08537	-0.07445	-0.107574	-0.0809765	-0.08961
0.962	-0.10757	-0.08537	-0.07445	-0.107574	-0.0809765	-0.08961
0.963	-0.10757	-0.08537	-0.07445	-0.107574	-0.0809765	-0.08961
0.964	-0.10757	-0.08537	-0.07445	-0.107574	-0.0809765	-0.08961
0.965	-0.10757	-0.08537	-0.07445	-0.107574	-0.0809765	-0.08961
0.966	-0.10757	-0.08537	-0.07445	-0.107574	-0.0809765	-0.08961
0.967	-0.10757	-0.08537	-0.07445	-0.107574	-0.0809765	-0.08961
0.968	-0.10757	-0.08537	-0.07445	-0.107574	-0.0809765	-0.08961
0.969	-0.10757	-0.08537	-0.07445	-0.107574	-0.0809765	-0.08961
0.97	-0.10757	-0.08537	-0.07445	-0.107574	-0.0809765	-0.08961
0.971	-0.10757	-0.08537	-0.07445	-0.107574	-0.0809765	-0.08961
0.972	-0.10757	-0.08537	-0.07445	-0.107574	-0.0809765	-0.08961
0.973	-0.10757	-0.08537	-0.07445	-0.107574	-0.0809765	-0.08961
0.974	-0.10757	-0.08537	-0.07445	-0.107574	-0.0809765	-0.08961
0.975	-0.10757	-0.08537	-0.07445	-0.107574	-0.0809765	-0.08961
0.976	-0.10757	-0.08537	-0.07445	-0.107574	-0.0809765	-0.08961
0.977	-0.10757	-0.08537	-0.07445	-0.107574	-0.0809765	-0.08961
0.978	-0.10757	-0.08537	-0.07445	-0.107574	-0.0809765	-0.08961
0.979	-0.10757	-0.08537	-0.07445	-0.107574	-0.0809765	-0.08961
0.98	-0.10757	-0.08537	-0.07445	-0.107574	-0.0809765	-0.08961
0.981	-0.10757	-0.08537	-0.07445	-0.107574	-0.0809765	-0.08961
0.982	-0.10757	-0.08537	-0.07445	-0.107574	-0.0809765	-0.08961
0.983	-0.10757	-0.08537	-0.07445	-0.107574	-0.0809765	-0.08961
0.984	-0.10757	-0.08537	-0.07445	-0.107574	-0.0809765	-0.08961
0.985	-0.10757	-0.08537	-0.07445	-0.107574	-0.0809765	-0.08961
0.986	-0.10757	-0.08537	-0.07445	-0.107574	-0.0809765	-0.08961
0.987	-0.10757	-0.08537	-0.07445	-0.107574	-0.0809765	-0.08961
0.988	-0.10757	-0.08537	-0.07445	-0.107574	-0.0809765	-0.08961
0.989	-0.10757	-0.08537	-0.07445	-0.107574	-0.0809765	-0.08961
0.99	-0.10757	-0.08537	-0.07445	-0.107574	-0.0809765	-0.08961
0.991	-0.10757	-0.08537	-0.07445	-0.107574	-0.0809765	-0.08961
0.992	-0.10757	-0.08537	-0.07445	-0.107574	-0.0809765	-0.08961
0.993	-0.10757	-0.08537	-0.07445	-0.107574	-0.0809765	-0.08961
0.994	-0.10757	-0.08537	-0.07445	-0.107574	-0.0809765	-0.08961
0.995	-0.10757	-0.08537	-0.07445	-0.107574	-0.0809765	-0.08961
0.996	-0.10757	-0.08537	-0.07445	-0.107574	-0.0809765	-0.08961
0.997	-0.10757	-0.08537	-0.07445	-0.107574	-0.0809765	-0.08961
0.998	-0.10757	-0.08537	-0.07445	-0.107574	-0.0809765	-0.08961
0.999	-0.10757	-0.08537	-0.07445	-0.107574	-0.0809765	-0.08961

## Sheet: Fig. 6B, left
WT - diaphragm
	Normalized specific force
	Placebo												Simvastatin												Simvastatin + S107
Frequence (Hz)	Replicate 1	Replicate 2	Replicate 3	Replicate 4	Replicate 5	Replicate 6	Replicate 7	Replicate 8	Replicate 9	Replicate 10	Average	SEM	Replicate 1	Replicate 2	Replicate 3	Replicate 4	Replicate 5	Replicate 6	Replicate 7	Replicate 8	Replicate 9	Replicate 10	Average	SEM	Replicate 1	Replicate 2	Replicate 3	Replicate 4	Replicate 5	Replicate 6	Replicate 7	Replicate 8	Replicate 9	Replicate 10	Average	SEM
1	0.180721	0.0257853	0.26093	0.294383	0.23782	0.0885076	0.167216	0.134823	0.21561	0.226151	0.183195	0.0259551	0.0521729	0.207035	0.204521	0.313659	0.145171	0.0834143	0.0661561	0.26167	0.390909	0.210841	0.193555	0.0348497	0.0307997	0.199831	0.206164	0.227887	0.388511	0.0956101	0.266045	0.273172	0.455286	0.254813	0.239812	0.0391464
10	0.190032	0.0376428	0.295765	0.282813	0.308523	0.0950638	0.187378	0.164228	0.24196	0.239827	0.204323	0.0278639	0.0828142	0.331257	0.226073	0.379565	0.171708	0.11382	0.0902706	0.309978	0.440353	0.240115	0.238595	0.0395432	0.0511199	0.227279	0.239725	0.2514	0.509921	0.109269	0.304052	0.327806	0.619189	0.398145	0.303791	0.0543476
20	0.323055	0.094107	0.575098	0.411365	0.514206	0.117854	0.343174	0.264645	0.49563	0.466119	0.360525	0.0518988	0.124221	0.496885	0.422003	0.724624	0.280977	0.170229	0.135009	0.55842	0.909935	0.39643	0.421873	0.0822493	0.0894597	0.367143	0.47945	0.473224	0.849868	0.204879	0.608104	0.655612	1.22017	0.637032	0.558494	0.101977
30	0.494084	0.112928	0.854432	0.642757	0.694178	0.165932	0.485858	0.363062	0.710403	0.701998	0.522563	0.0777532	0.165628	0.662513	0.648076	0.931659	0.390245	0.250043	0.19831	0.809739	1.23064	0.570399	0.585725	0.109202	0.1278	0.541973	0.762762	0.724624	1.14125	0.314148	0.798137	0.892361	1.56618	0.748513	0.761775	0.127437
50	0.741127	0.188214	1.08447	1.18267	0.848439	0.318752	0.582296	0.490284	0.949853	0.936891	0.7323	0.104229	0.207035	0.828142	0.904293	1.1732	0.546343	0.347059	0.275254	1.07227	1.51829	0.755988	0.762787	0.134394	0.15336	0.69932	1.04607	0.990812	1.35979	0.437075	0.969166	1.12911	1.83936	0.859993	0.948405	0.147982
60	0.855146	0.225857	1.16663	1.41407	0.89986	0.394148	0.645884	0.612105	1.05003	1.01909	0.828281	0.114525	0.207035	0.828142	0.994722	1.27672	0.593173	0.379465	0.300955	1.19793	1.54998	0.807944	0.813606	0.141628	0.17892	0.856666	1.15504	1.06475	1.38407	0.491709	1.04518	1.20196	1.94863	0.875919	1.02028	0.152126
80	0.950163	0.2635	1.24879	1.56833	0.95128	0.530265	0.684657	0.75793	1.15793	1.08366	0.91965	0.119176	0.248443	0.910956	1.07008	1.41474	0.671222	0.431074	0.341886	1.2865	1.78982	0.864816	0.902953	0.157923	0.191699	1.0315	1.26401	1.16827	1.45692	0.546343	1.12119	1.25659	2.00326	0.923697	1.09635	0.15517
100	0.988169	0.301142	1.29808	1.61975	0.95128	0.617212	0.700588	0.806538	1.22486	1.09917	0.960678	0.119368	0.28985	0.910956	1.11529	1.44925	0.718051	0.458278	0.363462	1.34717	1.87287	0.909286	0.943446	0.162075	0.204479	1.08395	1.30759	1.21264	1.4812	0.573661	1.1782	1.2748	2.02147	0.939622	1.12776	0.155782
120	1.02618	0.319964	1.29808	1.85114	0.92557	0.675593	0.70933	0.844344	1.25204	1.09776	1	0.132036	0.28985	0.910956	1.14544	1.48375	0.733661	0.46748	0.37076	1.39433	1.93378	0.922359	0.965237	0.16797	0.217259	1.13639	1.30759	1.24221	1.4812	0.600978	1.1972	1.2748	2.03968	0.955548	1.14529	0.154976

## Sheet: Fig. 6B, right
TM - diaphragm
	Normalized specific force
	Placebo								Simvastatin												Simvastatin + S107
Frequence (Hz)	Replicate 1	Replicate 2	Replicate 3	Replicate 4	Replicate 5	Replicate 6	Average	SEM	Replicate 1	Replicate 2	Replicate 3	Replicate 4	Replicate 5	Replicate 6	Replicate 7	Replicate 8	Replicate 9	Replicate 10	Average	SEM	Replicate 1	Replicate 2	Replicate 3	Replicate 4	Replicate 5	Replicate 6	Average	SEM
1	0.228345	0.198595	0.213352	0.188426	0.287416	0.310691	0.237804	0.0203607	0.090277	0.164661	0.167232	0.185295	0.228239	0.195495	0.145292	0.145335	0.191696	0.180958	0.169448	0.0117729	0.177505	0.29337	0.219946	0.1508	0.148119	0.25577	0.207585	0.0241518
10	0.433505	0.230366	0.288867	0.231855	0.361462	0.374205	0.320043	0.03382	0.164225	0.20232	0.212476	0.227288	0.283047	0.266084	0.180319	0.157459	0.24249	0.236277	0.217198	0.0132539	0.199543	0.384196	0.268494	0.213154	0.170814	0.306485	0.257114	0.0323581
20	0.562833	0.443331	0.580218	0.409468	0.630042	0.705735	0.555271	0.045716	0.231417	0.345904	0.44148	0.381089	0.525041	0.461201	0.334973	0.278066	0.447872	0.417387	0.386443	0.0284133	0.369034	0.694129	0.496607	0.407438	0.344869	0.574154	0.481038	0.0550225
30	0.643344	0.635639	0.748943	0.583891	0.786578	0.930776	0.721529	0.0520261	0.278714	0.485459	0.561909	0.474786	0.649761	0.540831	0.511048	0.584131	0.543858	0.519384	0.514988	0.0307311	0.579395	0.817322	0.709105	0.568986	0.592846	0.800928	0.678097	0.0463133
50	0.737468	0.789329	0.853951	0.712138	0.915401	1.14944	0.859621	0.0655108		0.566666	0.667646	0.546874	0.755336	0.61594	0.690963	0.757463	0.646274	0.624261	0.65238	0.0247202	0.754495	0.92352	0.877901	0.707315	0.859441	0.98877	0.851907	0.0428128
60	0.771609	0.888907	0.883753	0.749274	0.959244	1.21654	0.911554	0.0689193	0.215651	0.608742	0.697865	0.564984	0.788377	0.637033	0.752124	0.802053	0.678238	0.654497	0.639956	0.0529732	0.794965	0.950259	0.918731	0.761793	0.952258	1.05231	0.905052	0.0442665
80	0.796283	0.969961	0.913711	0.790575	1.01651	1.27866	0.96095	0.0735937	0.207956	0.640357	0.735095	0.589742	0.819858	0.667394	0.825141	0.864749	0.709835	0.679807	0.673993	0.0587864	0.837905	0.985983	0.968446	0.820538	1.04943	1.12001	0.963718	0.0478259
100	0.801601	1.01835	0.930242	0.815392	1.04249	1.31535	0.987237	0.0772269	0.211522	0.674374	0.755519	0.615376	0.839782	0.683817	0.858618	0.892987	0.724348	0.699357	0.69557	0.0607465	0.860677	1.00742	0.994559	0.842198	1.09815	1.17823	0.996873	0.0534596
120	0.808939	1.04653	0.939555	0.823811	1.04747	1.3337	1	0.0789456	0.200636	0.670499	0.766983	0.622812	0.84822	0.696699	0.891152	0.913487	0.736473	0.711027	0.705799	0.0637609	0.86435	1.02192	1.00488	0.853356	1.11798	1.20307	1.01093	0.0562282

[truncated: 29 more sheets: Fig. 6C, left, Fig. 6C, right, Sup.Fig. 4A, Sup.Fig. 2, Sup.Fig. 4B, Sup.Fig. 4C, Sup.Fig.10A, Sup.Fig.10B, Sup.Fig.11, Sup.Fig.12, Sup.Fig.13A, left, Sup.Fig.13A, right, Sup.Fig.13B, left, Sup.Fig.13B, right, Sup.Fig.13C, left, Sup.Fig.13C, right, Sup.Fig.14, Sup.Fig.15A, left, Sup.Fig.15A, right, Sup.Fig.15B, left …]
